# Supplementary material for: Comprehensive routine diagnostic screening to identify predictive mutations, gene amplifications, and microsatellite instability in FFPE tumor material
Source: BMC Cancer. 2020 Apr 7;20:291. doi: 10.1186/s12885-020-06785-6 (PMC7137451; doi:10.1186/s12885-020-06785-6)
Supplement: Supplementary file 2 — Additional file 2:. This files contains supplementary Table 1–8. [file 12885_2020_6785_MOESM2_ESM.xlsx]

## Sheet: Table S1
Table S1: Design of the PATH panel
Gene	Chr	Transcript ID (RefSeq)	Transcript ID (Ensembl)	Detection of	Colorectal carcinoma	Lung cancer	Melanoma	GIST	Targeted codons for variant analyzes	smMIPs	snp-MIPs	References (labeling supplement)	References
AKT1	14	NM_005163.2	ENST00000555528.1	SNV					codon 17	2	2	1-3	Carpten et al. 2007; Yi and Lauring 2016; Parikh et al. 2012
AKT2	19	NM_001626.5	ENST00000392038.2	SNV					codon 17	2	0	2, 3	Yi and Lauring 2016; Parikh et al. 2012
AKT3	1	NM_181690.2	ENST00000336199.5	SNV					codon 17	2	0	2, 4	Yi and Lauring 2016; Davies et al. 2008
ALK	2	NM_004304.4	ENST00000389048.3	SNV + CNV					codons 1059-1150, 1173-1278# (=exon 20, 21, 23, 24, 25)	20	4	5-8	Holla et al. 2017; Drizou, Kotteas, and Syrigos 2017; Salido et al. 2011; Katayama 2017
ARAF	X	NM_001654.4	ENST00000377045.4	SNV					codon 214	2	0	9	Imielinski et al. 2014
BRAF	7	NM_004333.4	ENST00000288602.6	SNV + CNV					codons 455-488, 566-580, 594-605	11	2	10-14	Shi et al. 2012; Tsao et al. 2012; Sasaki et al. 2015; Wilson et al. 2016; Barras 2015
DDR2	1	NM_006182.2	ENST00000367921.3	SNV					codons 503-856 (=exon 13-18)	32	7	15-18	Beauchamp et al. 2014; Hammerman et al. 2011; Lee et al. 2017; Miao et al. 2014
EGFR	7	NM_005228.4	ENST00000275493.2	SNV + CNV					codons 434-499, 688-875 (=exon12, 18-21)	47	10	19-23	Bertotti et al. 2015; Gan, Cvrljevic, and Johns 2013; Metzger et al. 2011; Peciak et al. 2017; Sasaki et al. 2007
ERBB2	17	NM_004448.3	ENST00000269571.5	SNV + CNV					codons 310, 650-883 (=exon 17-21)	26	1	24-28	Kavuri et al. 2015; Chmielecki et al. 2015; Herter-Sprie, Greulich, and Wong 2013; Seo et al. 2014; Takezawa et al. 2012
FGFR1	8	NM_001174063.1	ENST00000532791.5	CNV					Only CNV detection	10	1	19, 29-31	Bertotti et al. 2015; Helsten et al. 2016; Hibi et al. 2016; Katoh and Nakagama 2014
FGFR2	10	NM_000141.4	ENST00000358487.5	CNV					Only CNV detection	10	1	29, 31	Helsten et al. 2016; Katoh and Nakagama 2014
FGFR3	4	NM_000142.4	ENST00000440486.2	CNV					Only CNV detection	10	2	29, 31, 32	Helsten et al. 2016; Katoh and Nakagama 2014; Pfarr et al. 2016
GNA11	19	NM_002067.4	ENST00000078429.4	SNV					codons 183, 209	5	0	33	O'Hayre et al. 2013
GNAQ	9	NM_002072.4	ENST00000286548.4	SNV					codons 183, 209	4	0	33	O'Hayre et al. 2013
GNAS	20	NM_000516.5	ENST00000371085.3	SNV					codons 201, 227	4	3	33	O'Hayre et al. 2013
HRAS	11	NM_005343.3	ENST00000451590.5	SNV					codons 12, 13, 59 en 61	4	1	34, 35	van Dijk, Bernsen, and Ruiter 2005; van Engen-van Grunsven et al. 2010
IDH1	2	NM_005896.3	ENST00000345146.2	SNV					codon 132	2	0	36, 37	Shibata et al. 2011; Lopez et al. 2010
IDH2	15	NM_002168.3	ENST00000330062.3	SNV					codons 140 en 172	3	0	36	Shibata et al. 2011
JAK2	9	NM_004972.3	ENST00000381652.3	SNV					codon 617	3	0	38	Lipson et al. 2012
KIT	4	NM_000222.2	ENST00000288135.5	SNV + CNV					codons 412-513, 550-591, 640-787, 799-850 (=exon 8, 9, 11, 14-16, + part of 13, 17 en 18)	32	3	39-42	Dumaz et al. 2015; Todd et al. 2013; Pierotti et al. 2011; Beadling et al. 2008
KRAS	12	NM_004985.4	ENST00000311936.7	SNV + CNV					codons 12, 13, 59, 61, 117 en 146	10	2	43-46	Karachaliou et al. 2013; Misale et al. 2012; Wagner et al. 2011; Valtorta et al. 2013
MAP2K1	15	NM_002755.3	ENST00000307102.5	SNV					codons 28-231 (=exon 2-6)	20	1	47-49	Arcila et al. 2015; Marks et al. 2008; Nikolaev et al. 2011
MDM2	12	NM_002392.5	ENST00000462284.1	CNV					Only CNV detection	10	0	50-52	Dworakowska et al. 2004; Hav et al. 2011; Tornillo et al. 2005
MET	7	NM_001127500.2	ENST00000318493.6	SNV + CNV					codons 168, 375, 982-1027, 1230-1284 , 1304 (= exon 14 (-90 +20), exon 19 ), and additonal regions*	24	3	53-57	Awad et al. 2016; Frampton et al. 2015; Schrock et al. 2016; Lee et al. 2015; Zenali et al. 2015
MTOR	1	NM_004958.3	ENST00000361445.4	SNV					codons 1458-1489, 1789-1820, 1971-1995, 2194-2220, 2404-2433, 2484-2509	14	2	58-60	Grabiner et al. 2014; Kong et al. 2016; Rodrik-Outmezguine et al. 2016
NRAS	1	NM_002524.4	ENST00000369535.4	SNV					codons 12, 13, 59, 61, 117 en 146	10	3	61-63	Ohashi et al. 2013; Schirripa et al. 2015; Boespflug et al. 2017
PDGFRA	4	NM_006206.5	ENST00000257290.5	SNV + CNV					codons 552-595, 632-667, 824-848 (=exon 12, 14, part of 18)	13	3	41, 64-66	Pierotti et al. 2011; Corless et al. 2005; Dai et al. 2013; Debiec-Rychter et al. 2005
PIK3CA	3	NM_006218.3	ENST00000263967.3	SNV + CNV					codons 345, 420, 539-554, 1043-1050	12	1	67-70	Vogt et al. 2007; Wang et al. 2014; Gymnopoulos, Elsliger, and Vogt 2007; Manca et al. 2015
POLE	12	NM_006231.3	ENST00000320574.5	SNV					codons 268-491 (=exon 9-14)	26	2	71, 72	Ahn et al. 2016; Domingo et al. 2016
PTEN	10	NM_000314.6	ENST00000371953.3	SNV					codons 86-267, 276-342 (=exon 5-7, part of exon 8)	22	2	73-75	Jin et al. 2010; Lin et al. 2015; Nassif et al. 2004
RAF1	3	NM_002880.3	ENST00000251849.4	SNV					codons 257-261	3	1	9	Imielinski et al. 2014
ROS1	6	NM_002944.2	ENST00000368508.3	SNV					codons 1927-2189 (=exon 36-41)	24	4	76, 77	Facchinetti et al. 2016; Song et al. 2015
TP53	17	NM_000546.5	ENST00000269305.4	SNV					>95% van het coderende gebied (no exon 3)	45	15	78	Olivier, Hollstein, and Hainaut 2010
MSI markers BAT25, BAT26, NR21, NR24 en NR27									-	12	0	79	Suraweera et al. 2002
AMELX/Y (control for sex)										2	0
Total										478	76
										554
									*Also a large part of intron 13 (-90) and intron 14 (+20) are covered to be able to detect deletions/mutations leading to MET exon 14 skipping

## Sheet: Table S2
Table S2: Composition of the PATH panel
Naam probe	chr	ext_probe_start	ext_probe_stop	ext_probe_sequence	lig_probe_start	lig_probe_stop	lig_probe_sequence	mip_scan_start_position	mip_scan_stop_position	scan_target_sequence	mip_sequence	smMIP tag in read	probe_strand	relative input (µl)	absolute input (µl)
CANCERHOTSPOT_AKT1_smMIP2	14	105246493	105246512	atgaaggtgccatcattctt	105246625	105246644	actgggtgtgccaggacaga	105246513	105246624	GAGGAGGAAGTAGCGTGGCCGCCAGGTCTTGATGTACTCCCCTACAGACGTGCGGGTGGTGAGAGCCACGCACACTCTACCCGTCAGACCCTCGCCAGGCAGCCAGGCAGGA	actgggtgtgccaggacagaCTTCAGCTTCCCGATATCCGACGGTAGTGTatgaaggtgccatcattctt	8;0	+	1	5
CANCERHOTSPOT_AKT1_smMIP2a	14	105246493	105246512	atgaaggtgccatcattctt	105246625	105246644	actgagtgtgccaggacaga	105246513	105246624	GAGGAGGAAGTAGCGTGGCCGCCAGGTCTTGATGTACTCCCCTACAGACGTGCGGGTGGTGAGAGCCACGCACACTCTACCCGTCAGACCCTCGCCAGGCAGCCAGGCAGGA	actgagtgtgccaggacagaCTTCAGCTTCCCGATATCCGACGGTAGTGTatgaaggtgccatcattctt	8;0	+	1	5
CANCERHOTSPOT_AKT1_smMIP3	14	105246589	105246604	agggtctgacgggtag	105246453	105246476	ccgcaggatgtggaccaacgtgag	105246477	105246588	AGTGTGCGTGGCTCTCACCACCCGCACGTCTGTAGGGGAGTACATCAAGACCTGGCGGCCACGCTACTTCCTCCTCAAGAATGATGGCACCTTCATTGGCTACAAGGAGCGG	ccgcaggatgtggaccaacgtgagCTTCAGCTTCCCGATATCCGACGGTAGTGTagggtctgacgggtag	8;0	-	1	5
CANCERHOTSPOT_AKT1_smMIP3a	14	105246589	105246604	agggtctgacgggtag	105246453	105246476	ccgtaggatgtggaccaacgtgag	105246477	105246588	AGTGTGCGTGGCTCTCACCACCCGCACGTCTGTAGGGGAGTACATCAAGACCTGGCGGCCACGCTACTTCCTCCTCAAGAATGATGGCACCTTCATTGGCTACAAGGAGCGG	ccgtaggatgtggaccaacgtgagCTTCAGCTTCCCGATATCCGACGGTAGTGTagggtctgacgggtag	8;0	-	1	5
Actionable_AKT2_exon3.1	19	40762997	40763013	CATCACTCAACCTTGTC	40762862	40762884	CCCGAGGCCCCTGATCAGACTCT	40762885	40762996	CTAACCTCTCTCCCTCCCTTCCTGCCTCATTTCAGGTGAATACATCAAGACCTGGAGGCCACGGTACTTCCTGCTGAAGAGCGACGGCTCCTTCATTGGGTACAAGGAGAGG	CCCGAGGCCCCTGATCAGACTCTNNNNNNNNCTTCAGCTTCCCGATATCCGACGGTAGTGTCATCACTCAACCTTGTC	8;0	-	1	5
Actionable_AKT2_exon3.2	19	40762839	40762859	CGGAGAAGTTGTTTAAGGGGG	40762972	40762990	GCAGGAAGGGAGGGAGAGA	40762860	40762971	GTAGAGTCTGATCAGGGGCCTCGGGCCTCTCCTTGTACCCAATGAAGGAGCCGTCGCTCTTCAGCAGGAAGTACCGTGGCCTCCAGGTCTTGATGTATTCACCTGAAATGAG	GCAGGAAGGGAGGGAGAGANNNNNNNNCTTCAGCTTCCCGATATCCGACGGTAGTGTCGGAGAAGTTGTTTAAGGGGG	8;0	+	1	5
Actionable_AKT3_exon2.1	1	243859046	243859063	CTGTTCATTTTTTTCAGC	243858912	243858933	TGTGGATTTACCTTATCCCCTC	243858934	243859045	ATTAACATGCGTGCTTTCCTCATGTAGGAGAATATATAAAAAACTGGAGGCCAAGATACTTCCTTTTGAAGACAGATGGCTCATTCATAGGATATAAAGAGAAACCTCAAGA	TGTGGATTTACCTTATCCCCTCNNNNNNNNCTTCAGCTTCCCGATATCCGACGGTAGTGTCTGTTCATTTTTTTCAGC	8;0	-	1	5
Actionable_AKT3_exon2.2	1	243858899	243858917	CTGAAAAGTTGTTGAGGGG	243859030	243859050	AAGCACGCATGTTAATGCTGA	243858918	243859029	ATAAGGTAAATCCACATCTTGAGGTTTCTCTTTATATCCTATGAATGAGCCATCTGTCTTCAAAAGGAAGTATCTTGGCCTCCAGTTTTTTATATATTCTCCTACATGAGGA	AAGCACGCATGTTAATGCTGANNNNNNNNCTTCAGCTTCCCGATATCCGACGGTAGTGTCTGAAAAGTTGTTGAGGGG	8;0	+	1	5
Actionable_ALK_exon20.2	2	29446279	29446299	GTAGTTGGGGTTGTAGTCGGT	29446412	29446430	GCTGCAACATGGCCTGGCA	29446300	29446411	CATGATGGTCGAGGTGCGGAGCTTGCTCAGCTTGTACTCAGGGCTCTGCAGCTCCATCTGCATGGCTTGCAGCTCCTGGTGCTTCCGGCGGTACACTGCAGGTGGGTGGTCA	GCTGCAACATGGCCTGGCANNNNNNNNCTTCAGCTTCCCGATATCCGACGGTAGTGTGTAGTTGGGGTTGTAGTCGGT	8;0	+	1	5
Actionable_ALK_exon20.3	2	29446401	29446418	TTGCAGCTGACCACCCAC	29446267	29446288	CCCCAACTACTGCTTTGCTGGC	29446289	29446400	CTGCAGTGTACCGCCGGAAGCACCAGGAGCTGCAAGCCATGCAGATGGAGCTGCAGAGCCCTGAGTACAAGCTGAGCAAGCTCCGCACCTCGACCATCATGACCGACTACAA	CCCCAACTACTGCTTTGCTGGCNNNNNNNNCTTCAGCTTCCCGATATCCGACGGTAGTGTTTGCAGCTGACCACCCAC	8;0	-	1	5
Actionable_ALK_exon20.4	2	29446172	29446190	ACCCCTCTCCTCCCAGGAC	29446303	29446323	GATGGTCGAGGTGCGGAGCTT	29446191	29446302	GGCAGCAGGGCGCTCACCGAATGAGGGTGATGTTTTTCCGCGGCACCTCCTTCAGGTCACTGATGGAGGAGGTCTTGCCAGCAAAGCAGTAGTTGGGGTTGTAGTCGGTCAT	GATGGTCGAGGTGCGGAGCTTNNNNNNNNCTTCAGCTTCCCGATATCCGACGGTAGTGTACCCCTCTCCTCCCAGGAC	8;0	+	5	25
Actionable_ALK_exon20.4a	2	29446172	29446190	ACCCCTCTCCTCGCAGGAC	29446303	29446323	GATGGTCGAGGTGCGGAGCTT	29446191	29446302	GGCAGCAGGGCGCTCACCGAATGAGGGTGATGTTTTTCCGCGGCACCTCCTTCAGGTCACTGATGGAGGAGGTCTTGCCAGCAAAGCAGTAGTTGGGGTTGTAGTCGGTCAT	GATGGTCGAGGTGCGGAGCTTNNNNNNNNCTTCAGCTTCCCGATATCCGACGGTAGTGTACCCCTCTCCTCGCAGGAC	8;0	+	1	5
Actionable_ALK_exon20.5	2	29446291	29446306	CATCATGACCGACTAC	29446155	29446178	GAGGGGTGCAGTGTAGGGGCTGAA	29446179	29446290	AACCCCAACTACTGCTTTGCTGGCAAGACCTCCTCCATCAGTGACCTGAAGGAGGTGCCGCGGAAAAACATCACCCTCATTCGGTGAGCGCCCTGCTGCCGTCCTGGGAGGA	GAGGGGTGCAGTGTAGGGGCTGAANNNNNNNNCTTCAGCTTCCCGATATCCGACGGTAGTGTCATCATGACCGACTAC	8;0	-	2	10
Actionable_ALK_exon21.1	2	29445533	29445553	CGCCCAGGCTCAGGACCCCCA	29445402	29445420	TGCCCAACGACCCAAGCCC	29445421	29445532	GCTGCCTCATTATTGTGGCCTGTTTGACTCTGTCTCCTCTTGTCTTCTCCTTTGCACAGGGGTCTGGGCCATGGCGCCTTTGGGGAGGTGTATGAAGGCCAGGTGTCCGGAA	TGCCCAACGACCCAAGCCCNNNNNNNNCTTCAGCTTCCCGATATCCGACGGTAGTGTCGCCCAGGCTCAGGACCCCCA	8;0	-	2	10
Actionable_ALK_exon21.2	2	29445392	29445408	CACTTGCAGGGGGCTTG	29445521	29445543	TAATGAGGCAGCTGGGGGTCCTG	29445409	29445520	GGTCGTTGGGCATTCCGGACACCTGGCCTTCATACACCTCCCCAAAGGCGCCATGGCCCAGACCCCTGTGCAAAGGAGAAGACAAGAGGAGACAGAGTCAAACAGGCCACAA	TAATGAGGCAGCTGGGGGTCCTGNNNNNNNNCTTCAGCTTCCCGATATCCGACGGTAGTGTCACTTGCAGGGGGCTTG	8;0	+	2	10
Actionable_ALK_exon21.3	2	29445350	29445365	CAAGGGCAGGCTCAAG	29445478	29445501	GCAAAGGAGAAGACAAGAGGAGAC	29445366	29445477	AGTGAGCCACTTCTTACCTTCACAGCCACTTGCAGGGGGCTTGGGTCGTTGGGCATTCCGGACACCTGGCCTTCATACACCTCCCCAAAGGCGCCATGGCCCAGACCCCTGT	GCAAAGGAGAAGACAAGAGGAGACNNNNNNNNCTTCAGCTTCCCGATATCCGACGGTAGTGTCAAGGGCAGGCTCAAG	8;0	+	1	5
Actionable_ALK_exon21.4	2	29445446	29445466	GGCCATGGCGCCTTTGGGGAG	29445315	29445333	GGCTGCAGTTCTCAGCTCA	29445334	29445445	GTGTATGAAGGCCAGGTGTCCGGAATGCCCAACGACCCAAGCCCCCTGCAAGTGGCTGTGAAGGTAAGAAGTGGCTCACTCTTGAGCCTGCCCTTGGCTTGCGGACTCTGTA	GGCTGCAGTTCTCAGCTCANNNNNNNNCTTCAGCTTCCCGATATCCGACGGTAGTGTGGCCATGGCGCCTTTGGGGAG	8;0	-	1	5
Actionable_ALK_exon21.4a	2	29445446	29445466	GGCCATGGAGCCTTTGGGGAG	29445315	29445333	GGCTGCAGTTCTCAGCTCA	29445334	29445445	GTGTATGAAGGCCAGGTGTCCGGAATGCCCAACGACCCAAGCCCCCTGCAAGTGGCTGTGAAGGTAAGAAGTGGCTCACTCTTGAGCCTGCCCTTGGCTTGCGGACTCTGTA	GGCTGCAGTTCTCAGCTCANNNNNNNNCTTCAGCTTCCCGATATCCGACGGTAGTGTGGCCATGGAGCCTTTGGGGAG	8;0	-	1	5
Actionable_ALK_exon23.1	2	29443630	29443646	AGCAGGATGAACCGGGG	29443759	29443781	AAACTGGGAGGAACAGGATACAA	29443647	29443758	CAGGGATTGCAGGCTCACCCCAATGCAGCGAACAATGTTCTGGTGGTTGAATTTGCTGCAGAGCAGAGAGGGATGTAACCAAAATTAACTGAGCTGAGTCTGGGCAAATCTT	AAACTGGGAGGAACAGGATACAANNNNNNNNCTTCAGCTTCCCGATATCCGACGGTAGTGTAGCAGGATGAACCGGGG	8;0	+	1	5
Actionable_ALK_exon23.1a	2	29443630	29443646	AGCAGGATGAACCGGGG	29443759	29443781	AAACCGGGAGGAACAGGATACAA	29443647	29443758	CAGGGATTGCAGGCTCACCCCAATGCAGCGAACAATGTTCTGGTGGTTGAATTTGCTGCAGAGCAGAGAGGGATGTAACCAAAATTAACTGAGCTGAGTCTGGGCAAATCTT	AAACCGGGAGGAACAGGATACAANNNNNNNNCTTCAGCTTCCCGATATCCGACGGTAGTGTAGCAGGATGAACCGGGG	8;0	+	1	5
Actionable_ALK_exon23.2	2	29443750	29443765	CCAGTTTAAGATTTGC	29443614	29443637	ATCCTGCTGGAGCTCATGGCGGGG	29443638	29443749	CCAGACTCAGCTCAGTTAATTTTGGTTACATCCCTCTCTGCTCTGCAGCAAATTCAACCACCAGAACATTGTTCGCTGCATTGGGGTGAGCCTGCAATCCCTGCCCCGGTTC	ATCCTGCTGGAGCTCATGGCGGGGNNNNNNNNCTTCAGCTTCCCGATATCCGACGGTAGTGTCCAGTTTAAGATTTGC	8;0	-	1	5
Actionable_ALK_exon23.2a	2	29443750	29443765	CCAGTTTAAGATTTGC	29443614	29443637	ATCCTGCTGGAGCTCATGGCCGGG	29443638	29443749	CCAGACTCAGCTCAGTTAATTTTGGTTACATCCCTCTCTGCTCTGCAGCAAATTCAACCACCAGAACATTGTTCGCTGCATTGGGGTGAGCCTGCAATCCCTGCCCCGGTTC	ATCCTGCTGGAGCTCATGGCCGGGNNNNNNNNCTTCAGCTTCCCGATATCCGACGGTAGTGTCCAGTTTAAGATTTGC	8;0	-	1	5
Actionable_ALK_exon23.3	2	29443666	29443681	TTGTTCGCTGCATTGG	29443530	29443553	TTGCTGCAGTTGTTGTGCCAAGGA	29443554	29443665	GGTGAGCCTGCAATCCCTGCCCCGGTTCATCCTGCTGGAGCTCATGGCGGGGGGAGACCTCAAGTCCTTCCTCCGAGAGACCCGCCCTCGCCCGGTGAGTGAGAACCAGTCT	TTGCTGCAGTTGTTGTGCCAAGGANNNNNNNNCTTCAGCTTCCCGATATCCGACGGTAGTGTTTGTTCGCTGCATTGG	8;0	-	1	5
Actionable_ALK_exon23.4	2	29443519	29443534	CCTTGCTCCTGTCCTT	29443647	29443670	CAGGGATTGCAGGCTCACCCCAAT	29443535	29443646	GGCACAACAACTGCAGCAAAGACTGGTTCTCACTCACCGGGCGAGGGCGGGTCTCTCGGAGGAAGGACTTGAGGTCTCCCCCCGCCATGAGCTCCAGCAGGATGAACCGGGG	CAGGGATTGCAGGCTCACCCCAATNNNNNNNNCTTCAGCTTCCCGATATCCGACGGTAGTGTCCTTGCTCCTGTCCTT	8;0	+	1	5
Actionable_ALK_exon24.1	2	29436849	29436864	CCGGTGGATGAAGTGG	29436977	29437000	GAGGAGCTTGTCAGTGAGAGGAGG	29436865	29436976	TTTTCCTCCAAATACTGACAGCCACAGGCAATGTCCCGAGCCACGTGCAGAAGGTCCAGCATGGCCAGGGAGGAGGGCTGGCTCTGTGGGGAGACAGAAGCGGGCCACTGAC	GAGGAGCTTGTCAGTGAGAGGAGGNNNNNNNNCTTCAGCTTCCCGATATCCGACGGTAGTGTCCGGTGGATGAAGTGG	8;0	+	1	5
Actionable_ALK_exon24.2	2	29436968	29436983	GCTCCTCGTCAGTGGC	29436832	29436855	CCACCGGTGAGTCAAAGTGACTGT	29436856	29436967	CCGCTTCTGTCTCCCCACAGAGCCAGCCCTCCTCCCTGGCCATGCTGGACCTTCTGCACGTGGCTCGGGACATTGCCTGTGGCTGTCAGTATTTGGAGGAAAACCACTTCAT	CCACCGGTGAGTCAAAGTGACTGTNNNNNNNNCTTCAGCTTCCCGATATCCGACGGTAGTGTGCTCCTCGTCAGTGGC	8;0	-	1	5
Actionable_ALK_exon24.3	2	29436817	29436835	GATGACAGGAAGAGCACAG	29436948	29436968	CTGTGGGGAGACAGAAGCGGG	29436836	29436947	TCACTTTGACTCACCGGTGGATGAAGTGGTTTTCCTCCAAATACTGACAGCCACAGGCAATGTCCCGAGCCACGTGCAGAAGGTCCAGCATGGCCAGGGAGGAGGGCTGGCT	CTGTGGGGAGACAGAAGCGGGNNNNNNNNCTTCAGCTTCCCGATATCCGACGGTAGTGTGATGACAGGAAGAGCACAG	8;0	+	1	5
Actionable_ALK_exon24.4	2	29436923	29436941	CCCTCCTCCCTGGCCATGC	29436790	29436810	CTGATCTGTGTGCTTCCCCGC	29436811	29436922	TGGACCTTCTGCACGTGGCTCGGGACATTGCCTGTGGCTGTCAGTATTTGGAGGAAAACCACTTCATCCACCGGTGAGTCAAAGTGACTGTGCTCTTCCTGTCATCCTGTCG	CTGATCTGTGTGCTTCCCCGCNNNNNNNNCTTCAGCTTCCCGATATCCGACGGTAGTGTCCCTCCTCCCTGGCCATGC	8;0	-	1	5
Actionable_ALK_exon25.1	2	29432791	29432810	GTGATGGCCGTTGTACACTC	29432659	29432678	CTTCGGGATGGCCCGAGACA	29432679	29432790	ATCTTCCTAGGGATAAAATTAGGAAATGCATTTCCTTTCTTCCCAGAGACATTGCTGCCAGAAACTGCCTCTTGACCTGTCCAGGCCCTGGAAGAGTGGCCAAGATTGGAGA	CTTCGGGATGGCCCGAGACANNNNNNNNCTTCAGCTTCCCGATATCCGACGGTAGTGTGTGATGGCCGTTGTACACTC	8;0	-	1	5
Actionable_ALK_exon25.2	2	29432651	29432666	CCTGTAGATGTCTCGG	29432779	29432802	CCCTAGGAAGATGAGTGTACAACG	29432667	29432778	GCCATCCCGAAGTCTCCAATCTTGGCCACTCTTCCAGGGCCTGGACAGGTCAAGAGGCAGTTTCTGGCAGCAATGTCTCTGGGAAGAAAGGAAATGCATTTCCTAATTTTAT	CCCTAGGAAGATGAGTGTACAACGNNNNNNNNCTTCAGCTTCCCGATATCCGACGGTAGTGTCCTGTAGATGTCTCGG	8;0	+	1	5
Actionable_ALK_exon25.3	2	29432606	29432623	GAGGTGGAAGAGACAGGC	29432736	29432757	GCAATGTCTCTGGGAAGAAAGG	29432624	29432735	CCGGAGGGGTGAGGCAGTCTTTACTCACCTGTAGATGTCTCGGGCCATCCCGAAGTCTCCAATCTTGGCCACTCTTCCAGGGCCTGGACAGGTCAAGAGGCAGTTTCTGGCA	GCAATGTCTCTGGGAAGAAAGGNNNNNNNNCTTCAGCTTCCCGATATCCGACGGTAGTGTGAGGTGGAAGAGACAGGC	8;0	+	1	5
Actionable_ALK_exon25.4	2	29432726	29432743	GACATTGCTGCCAGAAAC	29432592	29432613	TCCACCTCAGCCCCTCAAGAAT	29432614	29432725	TGCCTCTTGACCTGTCCAGGCCCTGGAAGAGTGGCCAAGATTGGAGACTTCGGGATGGCCCGAGACATCTACAGGTGAGTAAAGACTGCCTCACCCCTCCGGGCCTGTCTCT	TCCACCTCAGCCCCTCAAGAATNNNNNNNNCTTCAGCTTCCCGATATCCGACGGTAGTGTGACATTGCTGCCAGAAAC	8;0	-	5	25
Actionable_ARAF_exon7.3	X	47426123	47426138	TATGGACGTTGGGAGT	47425987	47426010	TGCCAGGAATCAGAGAACCGAGAA	47426011	47426122	GGACGTGGAGCGGATGCGCTGTAGGGGGGCATTGGCTGGGGCAGGGAAGGGGAAGTGCTCCGGGTCACAGTGCTGGGTGCGGGGGCTGCCAGGGGAAAGGCTGTGAAATCAC	TGCCAGGAATCAGAGAACCGAGAANNNNNNNNCTTCAGCTTCCCGATATCCGACGGTAGTGTTATGGACGTTGGGAGT	8;0	-	10	50
Actionable_ARAF_exon7.4	X	47426088	47426103	CCAATGCCCCCCTACA	47426216	47426239	GCAGAGGGTAGAGCCATCCCTGTT	47426104	47426215	GCGCATCCGCTCCACGTCCACTCCCAACGTCCATATGGTCAGCACCACGGCCCCCATGGACTCCAACCTCATCCAGGTTGGTGCTGTGGGGGACAATGCCGGGGACCACAGG	GCAGAGGGTAGAGCCATCCCTGTTNNNNNNNNCTTCAGCTTCCCGATATCCGACGGTAGTGTCCAATGCCCCCCTACA	8;0	+	10	50
Actionable_BRAF_exon11.3	7	140481333	140481351	TCCTATTATGACTTGTCAC	140481464	140481484	ATCACTCGAGTCCCGTCTACC	140481352	140481463	AATGTCACCACATTACATACTTACCATGCCACTTTCCCTTGTAGACTGTTCCAAATGATCCAGATCCAATTCTTTGTCCCACTGTAATCTGCCCATCAGGAATCTCCCAATC	ATCACTCGAGTCCCGTCTACCNNNNNNNNCTTCAGCTTCCCGATATCCGACGGTAGTGTTCCTATTATGACTTGTCAC	8;0	+	1	5
Actionable_BRAF_exon11.4	7	140481448	140481463	GATTGGGAGATTCCTG	140481312	140481335	GGATATGTTTAACAACTTTTATTT	140481336	140481447	ATGGGCAGATTACAGTGGGACAAAGAATTGGATCTGGATCATTTGGAACAGTCTACAAGGGAAAGTGGCATGGTAAGTATGTAATGTGGTGACATTGTGACAAGTCATAATA	GGATATGTTTAACAACTTTTATTTNNNNNNNNCTTCAGCTTCCCGATATCCGACGGTAGTGTGATTGGGAGATTCCTG	8;0	-	5	25
Actionable_BRAF_exon11.4a	7	140481448	140481463	GATTGGGAGATTCCTG	140481312	140481335	GGATATGTTTAACAACCTTTATTT	140481336	140481447	ATGGGCAGATTACAGTGGGACAAAGAATTGGATCTGGATCATTTGGAACAGTCTACAAGGGAAAGTGGCATGGTAAGTATGTAATGTGGTGACATTGTGACAAGTCATAATA	GGATATGTTTAACAACCTTTATTTNNNNNNNNCTTCAGCTTCCCGATATCCGACGGTAGTGTGATTGGGAGATTCCTG	8;0	-	5	25
Actionable_BRAF_exon12.1	7	140477828	140477843	GCTGAGGTGTAGGTGC	140477956	140477979	ATTATCATAGCCCTAACTCCATAC	140477844	140477955	TGTCACATTCAACATTTTCACTGCCACATCACCTAAAAGGCAATTGTTACTCCAAGTGTCATTTCAATTTTTAAAATTTAAAAGTATAAAACATTCTTGGGTGTTTTCACTA	ATTATCATAGCCCTAACTCCATACNNNNNNNNCTTCAGCTTCCCGATATCCGACGGTAGTGTGCTGAGGTGTAGGTGC	8;0	+	1	5
Actionable_BRAF_exon12.2	7	140477946	140477962	TGATAATTAGTGAAAAC	140477811	140477833	CTCAGCAGTTACAAGCCTTCAAA	140477834	140477945	ACCCAAGAATGTTTTATACTTTTAAATTTTAAAAATTGAAATGACACTTGGAGTAACAATTGCCTTTTAGGTGATGTGGCAGTGAAAATGTTGAATGTGACAGCACCTACAC	CTCAGCAGTTACAAGCCTTCAAANNNNNNNNCTTCAGCTTCCCGATATCCGACGGTAGTGTTGATAATTAGTGAAAAC	8;0	-	1	5
Actionable_BRAF_exon13.3	7	140476743	140476762	CTATAAGTTTGATCATCTCA	140476875	140476894	CATGTCGTGTTTTCCTGTAC	140476763	140476874	AATTTGGTCTCAATGATATGGAGATGGTGATACAAGCTGGAGCCCTCACACCACTGGGTAACAATAGCCAGTTGTGGCTTTGTGGAATAGCCCATGAAGAGTAGGATATTCA	CATGTCGTGTTTTCCTGTACNNNNNNNNCTTCAGCTTCCCGATATCCGACGGTAGTGTCTATAAGTTTGATCATCTCA	8;0	+	1	5
Actionable_BRAF_exon14.1	7	140454088	140454103	TATGTTCTGTAGATTT	140453952	140453975	GAAATTTGTCTGCGAAGTTTGAAA	140453976	140454087	CGAGGCCAGAGTCCTTTAGCCCTACTCAGGTTAAAATGATGTTTTGTTTTTCAGTTACTTACACGCCAAGTCAATCATCCACAGAGACCTCAAGAGTAATAGTATCCTTCCT	GAAATTTGTCTGCGAAGTTTGAAANNNNNNNNCTTCAGCTTCCCGATATCCGACGGTAGTGTTATGTTCTGTAGATTT	8;0	-	1	5
Actionable_BRAF_exon14.2	7	140453931	140453949	CAGAAGAAAAAGTCAGGAT	140454062	140454082	AGTAGGGCTAAAGGACTCTGG	140453950	140454061	GTTTTCAAACTTCGCAGACAAATTTCAGGAAGGATACTATTACTCTTGAGGTCTCTGTGGATGATTGACTTGGCGTGTAAGTAACTGAAAAACAAAACATCATTTTAACCTG	AGTAGGGCTAAAGGACTCTGGNNNNNNNNCTTCAGCTTCCCGATATCCGACGGTAGTGTCAGAAGAAAAAGTCAGGAT	8;0	+	1	5
CANCERHOTSPOT_BRAF_smMIP1	7	140453025	140453044	catctcagggccaaaaattt	140453157	140453176	cctatttttactgtgaggtc	140453045	140453156	AATCAGTGGAAAAATAGCCTCAATTCTTACCATCCACAAAATGGATCCAGACAACTGTTCAAACTGATGGGACCCACTCCATCGAGATTTCACTGTAGCTAGACCAAAATCA	cctatttttactgtgaggtcCTTCAGCTTCCCGATATCCGACGGTAGTGTcatctcagggccaaaaattt	8;0	+	1	5
CANCERHOTSPOT_BRAF_smMIP1a	7	140453025	140453044	catctcagggccaaaaattt	140453157	140453176	cctttttttactgtgaggtc	140453045	140453156	AATCAGTGGAAAAATAGCCTCAATTCTTACCATCCACAAAATGGATCCAGACAACTGTTCAAACTGATGGGACCCACTCCATCGAGATTTCACTGTAGCTAGACCAAAATCA	cctttttttactgtgaggtcCTTCAGCTTCCCGATATCCGACGGTAGTGTcatctcagggccaaaaattt	8;0	+	1	5
CANCERHOTSPOT_BRAF_smMIP4	7	140453231	140453250	tgcttgctctgataggaaaa	140453099	140453118	ggtcccatcagtttgaacag	140453119	140453230	TGAGATCTACTGTTTTCCTTTACTTACTACACCTCAGATATATTTCTTCATGAAGACCTCACAGTAAAAATAGGTGATTTTGGTCTAGCTACAGTGAAATCTCGATGGAGTG	ggtcccatcagtttgaacagCTTCAGCTTCCCGATATCCGACGGTAGTGTtgcttgctctgataggaaaa	8;0	-	1	5
CANCERHOTSPOT_BRAF_smMIP2	7	140453070	140453088	cttaccatccacaaaatgg	140453201	140453221	gtagtaagtaaaggaaaacag	140453089	140453200	ATCCAGACAACTGTTCAAACTGATGGGACCCACTCCATCGAGATTTCACTGTAGCTAGACCAAAATCACCTATTTTTACTGTGAGGTCTTCATGAAGAAATATATCTGAGGT	gtagtaagtaaaggaaaacagCTTCAGCTTCCCGATATCCGACGGTAGTGTcttaccatccacaaaatgg	8;0	+	5	25
Actionable_BRAF_exon16.4	7	140449051	140449067	CGGTAAAATAAACACCA	140449180	140449202	GTATGGATTTTTATCTTGCATTC	140449068	140449179	AGACGTGGTAAATATTTACCTGGTCCCTGTTGTTGATGTTTGAATAAGGTAACTGTCCAGTCATCAATTCATACAGAACAATTCCAAATGCATATACATCTGACTGAAAGCT	GTATGGATTTTTATCTTGCATTCNNNNNNNNCTTCAGCTTCCCGATATCCGACGGTAGTGTCGGTAAAATAAACACCA	8;0	+	1	5
Actionable_DDR2_exon14.1	1	162741705	162741724	GGTTAGGCTTTCACAGGGGC	162741837	162741856	GTCCAGCCCAGTGGCCCTGA	162741725	162741836	ATGTTTTAGCCCTCCTCTCAGAGTTCCTTCCTGAAGAGATCTCCAAAGACACTCCACGGAATGAGGGCTCGTTGCCCTTGTCTTCCCAGGCTGCAGCGGTGTTGTGAAGCCA	GTCCAGCCCAGTGGCCCTGANNNNNNNNCTTCAGCTTCCCGATATCCGACGGTAGTGTGGTTAGGCTTTCACAGGGGC	8;0	+	1	5
Actionable_DDR2_exon14.2	1	162741850	162741866	GGGCACCCCCTCAGGGC	162741715	162741737	AGGGCTAAAACATGCCCCTGTGA	162741738	162741849	CACTGGGCTGGACTGGCTTCACAACACCGCTGCAGCCTGGGAAGACAAGGGCAACGAGCCCTCATTCCGTGGAGTGTCTTTGGAGATCTCTTCAGGAAGGAACTCTGAGAGG	AGGGCTAAAACATGCCCCTGTGANNNNNNNNCTTCAGCTTCCCGATATCCGACGGTAGTGTGGGCACCCCCTCAGGGC	8;0	-	1	5
Actionable_DDR2_exon14.3	1	162741801	162741816	CTTGTCTTCCCAGGCT	162741929	162741952	GCCTGCCGTCACCATGGACCTGCT	162741817	162741928	GCAGCGGTGTTGTGAAGCCAGTCCAGCCCAGTGGCCCTGAGGGGGTGCCCCACTATGCAGAGGCTGACATAGTGAACCTCCAAGGAGTGACAGGAGGCAACACATACTCAGT	GCCTGCCGTCACCATGGACCTGCTNNNNNNNNCTTCAGCTTCCCGATATCCGACGGTAGTGTCTTGTCTTCCCAGGCT	8;0	+	1	5
Actionable_DDR2_exon14.4	1	162741950	162741965	ATCTTTTCCTGAGAGC	162741814	162741837	CTGGCTTCACAACACCGCTGCAGC	162741838	162741949	AGGTCCATGGTGACGGCAGGCACTGAGTATGTGTTGCCTCCTGTCACTCCTTGGAGGTTCACTATGTCAGCCTCTGCATAGTGGGGCACCCCCTCAGGGCCACTGGGCTGGA	CTGGCTTCACAACACCGCTGCAGCNNNNNNNNCTTCAGCTTCCCGATATCCGACGGTAGTGTATCTTTTCCTGAGAGC	8;0	-	1	5
Actionable_DDR2_exon14.4a	1	162741950	162741965	ATCTTTTCCTGAGAGC	162741814	162741837	CTGGCTTCACAACACTGCTGCAGC	162741838	162741949	AGGTCCATGGTGACGGCAGGCACTGAGTATGTGTTGCCTCCTGTCACTCCTTGGAGGTTCACTATGTCAGCCTCTGCATAGTGGGGCACCCCCTCAGGGCCACTGGGCTGGA	CTGGCTTCACAACACTGCTGCAGCNNNNNNNNCTTCAGCTTCCCGATATCCGACGGTAGTGTATCTTTTCCTGAGAGC	8;0	-	1	5
Actionable_DDR2_exon14.5	1	162742004	162742022	TTCTCCCAGCTTCTCTTTG	162741871	162741891	TCACTATGTCAGCCTCTGCAT	162741892	162742003	AAAGTTAGGAGTTTCCTGGGGAACTCCTCCACAGCCACATCTTTTCCTGAGAGCAGGTCCATGGTGACGGCAGGCACTGAGTATGTGTTGCCTCCTGTCACTCCTTGGAGGT	TCACTATGTCAGCCTCTGCATNNNNNNNNCTTCAGCTTCCCGATATCCGACGGTAGTGTTTCTCCCAGCTTCTCTTTG	8;0	-	1	5
Actionable_DDR2_exon14.6	1	162741902	162741921	AGTGACAGGAGGCAACACAT	162742034	162742053	GGAGGTGAGTTGATTCTTTG	162741922	162742033	ACTCAGTGCCTGCCGTCACCATGGACCTGCTCTCAGGAAAAGATGTGGCTGTGGAGGAGTTCCCCAGGAAACTCCTAACTTTCAAAGAGAAGCTGGGAGAAGGACAGTTTGG	GGAGGTGAGTTGATTCTTTGNNNNNNNNCTTCAGCTTCCCGATATCCGACGGTAGTGTAGTGACAGGAGGCAACACAT	8;0	+	1	5
Actionable_DDR2_exon14.7	1	162742112	162742131	GTGAATCCACCTCTGGAAGG	162741980	162741999	TTAGGAGTTTCCTGGGGAAC	162742000	162742111	GACTCTTTGTTCTACTGATCATTTTTATCCAACCACCTTCTTCGAGCTATAAGGGAATCAAAGAATCAACTCACCTCCCCAAACTGTCCTTCTCCCAGCTTCTCTTTGAAAG	TTAGGAGTTTCCTGGGGAACNNNNNNNNCTTCAGCTTCCCGATATCCGACGGTAGTGTGTGAATCCACCTCTGGAAGG	8;0	-	1	5
Actionable_DDR2_exon14.7a	1	162742112	162742131	GTGAATCCACCTCTAGAAGG	162741980	162741999	TTAGGAGTTTCCTGGGGAAC	162742000	162742111	GACTCTTTGTTCTACTGATCATTTTTATCCAACCACCTTCTTCGAGCTATAAGGGAATCAAAGAATCAACTCACCTCCCCAAACTGTCCTTCTCCCAGCTTCTCTTTGAAAG	TTAGGAGTTTCCTGGGGAACNNNNNNNNCTTCAGCTTCCCGATATCCGACGGTAGTGTGTGAATCCACCTCTAGAAGG	8;0	-	1	5
Actionable_DDR2_exon14.8	1	162742017	162742033	GGAGAAGGACAGTTTGG	162742146	162742168	TCCATTTGTCTCTCCTTGCATTG	162742034	162742145	GGAGGTGAGTTGATTCTTTGATTCCCTTATAGCTCGAAGAAGGTGGTTGGATAAAAATGATCAGTAGAACAAAGAGTCCCTTCCAGAGGTGGATTCACAACAGAATGTCTCT	TCCATTTGTCTCTCCTTGCATTGNNNNNNNNCTTCAGCTTCCCGATATCCGACGGTAGTGTGGAGAAGGACAGTTTGG	8;0	+	2	10
Actionable_DDR2_exon15.1	1	162743347	162743364	CTCGGAGCATTTTCACAG	162743213	162743234	GCATCATCATTTCTCCTGAAGA	162743235	162743346	CCACCAGGACAGGCTGGTTGGCACTGACATCTAGGGCAAAATCTTTGTCTTTGAATTTTTCCATTCCCTCCACTTCACAGAGATGAACCTAGACAAAAGTCATCTAGTCTCA	GCATCATCATTTCTCCTGAAGANNNNNNNNCTTCAGCTTCCCGATATCCGACGGTAGTGTCTCGGAGCATTTTCACAG	8;0	-	1	5
Actionable_DDR2_exon15.2	1	162743227	162743247	GATGATGCTGAGACTAGATGA	162743360	162743378	CCGAGCAGATGCCAACAAG	162743248	162743359	CTTTTGTCTAGGTTCATCTCTGTGAAGTGGAGGGAATGGAAAAATTCAAAGACAAAGATTTTGCCCTAGATGTCAGTGCCAACCAGCCTGTCCTGGTGGCTGTGAAAATGCT	CCGAGCAGATGCCAACAAGNNNNNNNNCTTCAGCTTCCCGATATCCGACGGTAGTGTGATGATGCTGAGACTAGATGA	8;0	+	1	5
Actionable_DDR2_exon15.3	1	162743444	162743463	GCTCAGAAGTATCCAGGAGT	162743312	162743331	GGTTGGCACTGACATCTAGG	162743332	162743443	ATTCCTGGTCCTAAAGATGAAATACCTAAAGGAAAATTCAAAATGTAGACCACAGACCTGGCATTCTTGTTGGCATCTGCTCGGAGCATTTTCACAGCCACCAGGACAGGCT	GGTTGGCACTGACATCTAGGNNNNNNNNCTTCAGCTTCCCGATATCCGACGGTAGTGTGCTCAGAAGTATCCAGGAGT	8;0	-	1	5
Actionable_DDR2_exon15.4	1	162743332	162743349	AGCCTGTCCTGGTGGCTG	162743462	162743483	GCAATTTTTTCTTTTGAGATGG	162743350	162743461	TGAAAATGCTCCGAGCAGATGCCAACAAGAATGCCAGGTCTGTGGTCTACATTTTGAATTTTCCTTTAGGTATTTCATCTTTAGGACCAGGAATACTCCTGGATACTTCTGA	GCAATTTTTTCTTTTGAGATGGNNNNNNNNCTTCAGCTTCCCGATATCCGACGGTAGTGTAGCCTGTCCTGGTGGCTG	8;0	+	1	5
Actionable_DDR2_exon16.1	1	162745517	162745537	CAGAGAGGGTCATCAGTGATA	162745386	162745404	CCAGAGTCAGAATCAAGAG	162745405	162745516	CACACAGCTAATAGATGGATGATGTTTGGGTCCTTGAGCCGAGACATGATCTTTATCTCCTTAAGAAAATCATTCCTTGGGAGGATACAGACATAGATAAACTCAGAAGTTG	CCAGAGTCAGAATCAAGAGNNNNNNNNCTTCAGCTTCCCGATATCCGACGGTAGTGTCAGAGAGGGTCATCAGTGATA	8;0	-	1	5
Actionable_DDR2_exon16.2	1	162745397	162745416	GACTCTGGCAACTTCTGAGT	162745529	162745548	CCCTCTCTGTATGATCACTG	162745417	162745528	TTATCTATGTCTGTATCCTCCCAAGGAATGATTTTCTTAAGGAGATAAAGATCATGTCTCGGCTCAAGGACCCAAACATCATCCATCTATTAGCTGTGTGTATCACTGATGA	CCCTCTCTGTATGATCACTGNNNNNNNNCTTCAGCTTCCCGATATCCGACGGTAGTGTGACTCTGGCAACTTCTGAGT	8;0	+	1	5
Actionable_DDR2_exon16.3	1	162745605	162745623	GTACATCGCTGGAGGAAGA	162745472	162745492	TTTGGGTCCTTGAGCCGAGAC	162745493	162745604	ATTAGGGGGCTCGTGGCGGGAAAGAAACTGATTGAGATCTCCATTCTCCATGTATTCAGTGATCATACAGAGAGGGTCATCAGTGATACACACAGCTAATAGATGGATGATG	TTTGGGTCCTTGAGCCGAGACNNNNNNNNCTTCAGCTTCCCGATATCCGACGGTAGTGTGTACATCGCTGGAGGAAGA	8;0	-	1	5
Actionable_DDR2_exon16.4	1	162745483	162745503	AGGACCCAAACATCATCCATC	162745616	162745634	CGATGTACGCACTGTCAGG	162745504	162745615	TATTAGCTGTGTGTATCACTGATGACCCTCTCTGTATGATCACTGAATACATGGAGAATGGAGATCTCAATCAGTTTCTTTCCCGCCACGAGCCCCCTAATTCTTCCTCCAG	CGATGTACGCACTGTCAGGNNNNNNNNCTTCAGCTTCCCGATATCCGACGGTAGTGTAGGACCCAAACATCATCCATC	8;0	+	1	5
Actionable_DDR2_exon16.5	1	162745684	162745699	CCTATTTTCAGATCCC	162745548	162745571	GAGATCTCCATTCTCCATGTATTC	162745572	162745683	AGGTTACTCTCATGACCACAGGGAGGAGAAGGAAGACCTGGCTTGTTTACCTGACAGTGCGTACATCGCTGGAGGAAGAATTAGGGGGCTCGTGGCGGGAAAGAAACTGATT	GAGATCTCCATTCTCCATGTATTCNNNNNNNNCTTCAGCTTCCCGATATCCGACGGTAGTGTCCTATTTTCAGATCCC	8;0	-	2	10
Actionable_DDR2_exon16.6	1	162745593	162745610	GAGCCCCCTAATTCTTCC	162745723	162745744	CAATGTTCTGGGATGGTGGGGG	162745611	162745722	TCCAGCGATGTACGCACTGTCAGGTAAACAAGCCAGGTCTTCCTTCTCCTCCCTGTGGTCATGAGAGTAACCTGGGATCTGAAAATAGGGAGCAGTGAGCCTTAAAGTGTAT	CAATGTTCTGGGATGGTGGGGGNNNNNNNNCTTCAGCTTCCCGATATCCGACGGTAGTGTGAGCCCCCTAATTCTTCC	8;0	+	2	10
Actionable_DDR2_exon16.6a	1	162745593	162745610	GAGCCCCCTAATTCTTCC	162745723	162745744	CAATGTTCTGTGATGGTGGGGG	162745611	162745722	TCCAGCGATGTACGCACTGTCAGGTAAACAAGCCAGGTCTTCCTTCTCCTCCCTGTGGTCATGAGAGTAACCTGGGATCTGAAAATAGGGAGCAGTGAGCCTTAAAGTGTAT	CAATGTTCTGTGATGGTGGGGGNNNNNNNNCTTCAGCTTCCCGATATCCGACGGTAGTGTGAGCCCCCTAATTCTTCC	8;0	+	2	10
Actionable_DDR2_exon17.1	1	162745882	162745899	CTGTTTCCATAGGCTACC	162746012	162746033	CCACACGAAACTGTTTAGTGGG	162745900	162746011	TTCTGTCTTCTTGTCTATTTCCTCAGTTACACCAATCTGAAGTTTATGGCTACCCAAATTGCCTCTGGCATGAAGTACCTTTCCTCTCTTAATTTTGTTCACCGAGATCTGG	CCACACGAAACTGTTTAGTGGGNNNNNNNNCTTCAGCTTCCCGATATCCGACGGTAGTGTCTGTTTCCATAGGCTACC	8;0	+	1	5
Actionable_DDR2_exon17.2	1	162746027	162746043	GTAGTTCTTACCCACTA	162745892	162745914	GACAAGAAGACAGAAGGTAGCCT	162745915	162746026	AACAGTTTCGTGTGGCCAGATCTCGGTGAACAAAATTAAGAGAGGAAAGGTACTTCATGCCAGAGGCAATTTGGGTAGCCATAAACTTCAGATTGGTGTAACTGAGGAAATA	GACAAGAAGACAGAAGGTAGCCTNNNNNNNNCTTCAGCTTCCCGATATCCGACGGTAGTGTGTAGTTCTTACCCACTA	8;0	-	10	50
Actionable_DDR2_exon17.3	1	162746099	162746119	CTGCCCGGCCCTGGATCCGGT	162745968	162745986	AGAGGAAAGGTACTTCATG	162745987	162746098	AATAGTCACCACTGTACAGGTTCCTGCTCATTCCAAAGTCAGCTATCTTGATTGTGTAGTTCTTACCCACTAAACAGTTTCGTGTGGCCAGATCTCGGTGAACAAAATTAAG	AGAGGAAAGGTACTTCATGNNNNNNNNCTTCAGCTTCCCGATATCCGACGGTAGTGTCTGCCCGGCCCTGGATCCGGT	8;0	-	1	5
Actionable_DDR2_exon17.4	1	162745991	162746011	ATTTTGTTCACCGAGATCTGG	162746124	162746142	CCCTATCCGCTGGATGTCT	162746012	162746123	CCACACGAAACTGTTTAGTGGGTAAGAACTACACAATCAAGATAGCTGACTTTGGAATGAGCAGGAACCTGTACAGTGGTGACTATTACCGGATCCAGGGCCGGGCAGTGCT	CCCTATCCGCTGGATGTCTNNNNNNNNCTTCAGCTTCCCGATATCCGACGGTAGTGTATTTTGTTCACCGAGATCTGG	8;0	+	1	5
Actionable_DDR2_exon17.5	1	162746064	162746080	TGGAATGAGCAGGAACC	162746193	162746215	CAACTGGCTTGTGGGCTCACATG	162746081	162746192	TGTACAGTGGTGACTATTACCGGATCCAGGGCCGGGCAGTGCTCCCTATCCGCTGGATGTCTTGGGAGAGTATCTTGCTGGTAAGTTCTCAGCATTTTAAAGCCCTGTCTAA	CAACTGGCTTGTGGGCTCACATGNNNNNNNNCTTCAGCTTCCCGATATCCGACGGTAGTGTTGGAATGAGCAGGAACC	8;0	+	1	5
Actionable_DDR2_exon17.6	1	162746207	162746225	ACGTGTCATGCATGTGAGC	162746074	162746094	GTCACCACTGTACAGGTTCCT	162746095	162746206	CCACAAGCCAGTTGTTAGACAGGGCTTTAAAATGCTGAGAACTTACCAGCAAGATACTCTCCCAAGACATCCAGCGGATAGGGAGCACTGCCCGGCCCTGGATCCGGTAATA	GTCACCACTGTACAGGTTCCTNNNNNNNNCTTCAGCTTCCCGATATCCGACGGTAGTGTACGTGTCATGCATGTGAGC	8;0	-	1	5
Actionable_DDR2_exon17.7a	1	162746207	162746225	ACGTGTCATTCATGTGAGC	162746074	162746094	GTCACCACTGTACAGGTTCCT	162746095	162746206	CCACAAGCCAGTTGTTAGACAGGGCTTTAAAATGCTGAGAACTTACCAGCAAGATACTCTCCCAAGACATCCAGCGGATAGGGAGCACTGCCCGGCCCTGGATCCGGTAATA	GTCACCACTGTACAGGTTCCTNNNNNNNNCTTCAGCTTCCCGATATCCGACGGTAGTGTACGTGTCATTCATGTGAGC	8;0	-	1	5
Actionable_DDR2_exon18.1	1	162748447	162748467	TCTGACAGCTGGGAATAGGGC	162748316	162748334	AACCTGTGCACAACAACAC	162748335	162748446	TGTTCTTGACAAAAGGTGAAAGTCTCCCACAAAGTAACCCCAAAGGCCCACACATCACTTGCTGTAGTGAACTTGCCCTATTTAAGTAAAGAAAAGAATGGGAAATCAGAAT	AACCTGTGCACAACAACACNNNNNNNNCTTCAGCTTCCCGATATCCGACGGTAGTGTTCTGACAGCTGGGAATAGGGC	8;0	-	5	25
Actionable_DDR2_exon18.1a	1	162748447	162748467	TCTGACAGCTGGGAATAGGGC	162748316	162748334	AACCTGTGCAAAACAACAC	162748335	162748446	TGTTCTTGACAAAAGGTGAAAGTCTCCCACAAAGTAACCCCAAAGGCCCACACATCACTTGCTGTAGTGAACTTGCCCTATTTAAGTAAAGAAAAGAATGGGAAATCAGAAT	AACCTGTGCAAAACAACACNNNNNNNNCTTCAGCTTCCCGATATCCGACGGTAGTGTTCTGACAGCTGGGAATAGGGC	8;0	-	5	25
Actionable_DDR2_exon18.2	1	162748326	162748346	GCACAGGTTATTCTGATTTCC	162748459	162748477	GCTGTCAGATGAACAGGTT	162748347	162748458	CATTCTTTTCTTTACTTAAATAGGGCAAGTTCACTACAGCAAGTGATGTGTGGGCCTTTGGGGTTACTTTGTGGGAGACTTTCACCTTTTGTCAAGAACAGCCCTATTCCCA	GCTGTCAGATGAACAGGTTNNNNNNNNCTTCAGCTTCCCGATATCCGACGGTAGTGTGCACAGGTTATTCTGATTTCC	8;0	+	2	10
Actionable_DDR2_exon18.3	1	162748398	162748417	GGGCCTTTGGGGTTACTTTG	162748530	162748549	TTGGGGATGAATGGATGTGG	162748418	162748529	TGGGAGACTTTCACCTTTTGTCAAGAACAGCCCTATTCCCAGCTGTCAGATGAACAGGTTATTGAGAATACTGGAGAGTTCTTCCGAGACCAAGGGAGGCAGGTAAGAACTG	TTGGGGATGAATGGATGTGGNNNNNNNNCTTCAGCTTCCCGATATCCGACGGTAGTGTGGGCCTTTGGGGTTACTTTG	8;0	+	1	5
Actionable_DDR2_exon18.4	1	162748540	162748561	AGGTACACAGGTCCACATCCAT	162748410	162748427	AAGTCTCCCACAAAGTAA	162748428	162748539	TCATCCCCAACAGTTCTTACCTGCCTCCCTTGGTCTCGGAAGAACTCTCCAGTATTCTCAATAACCTGTTCATCTGACAGCTGGGAATAGGGCTGTTCTTGACAAAAGGTGA	AAGTCTCCCACAAAGTAANNNNNNNNCTTCAGCTTCCCGATATCCGACGGTAGTGTAGGTACACAGGTCCACATCCAT	8;0	-	5	25
Actionable_DDR2_exon19.1	1	162749986	162750003	GATTTCTTGGAATGAGGG	162749852	162749873	AAGAGAGAGAGAGAGAGAATAT	162749874	162749985	ACGGTTCTTCGTATCTCTTCTCCAGCAGCTGAGCATCAGCTTATACACAGAGTCAGGACAAATGGCTGGTTGAGGGAGGTAAGTCTTTGGGAACAAAAATAAAGGAAAACAA	AAGAGAGAGAGAGAGAGAATATNNNNNNNNCTTCAGCTTCCCGATATCCGACGGTAGTGTGATTTCTTGGAATGAGGG	8;0	-	1	5
Actionable_DDR2_exon19.2	1	162749868	162749885	TCTCTTTTGTTTTCCTTT	162749998	162750019	GAAATCCACCTTCTGCTCCTTC	162749886	162749997	ATTTTTGTTCCCAAAGACTTACCTCCCTCAACCAGCCATTTGTCCTGACTCTGTGTATAAGCTGATGCTCAGCTGCTGGAGAAGAGATACGAAGAACCGTCCCTCATTCCAA	GAAATCCACCTTCTGCTCCTTCNNNNNNNNCTTCAGCTTCCCGATATCCGACGGTAGTGTTCTCTTTTGTTTTCCTTT	8;0	+	1	5
Actionable_DDR2_exon19.3	1	162750066	162750085	CTTGTAGGGAGGACCTGAGC	162749934	162749953	GCATCAGCTTATACACAGAG	162749954	162750065	CGTAGGAACATGGCCAGGCACTGACAGCATCACTCGTCGCCTTGTTGAAGGAGCAGAAGGTGGATTTCTTGGAATGAGGGACGGTTCTTCGTATCTCTTCTCCAGCAGCTGA	GCATCAGCTTATACACAGAGNNNNNNNNCTTCAGCTTCCCGATATCCGACGGTAGTGTCTTGTAGGGAGGACCTGAGC	8;0	-	1	5
Actionable_DDR2_exon19.3a	1	162750066	162750085	CTTGTAGGGAGGACCTGAGC	162749934	162749953	GCATAAGCTTATACACAGAG	162749954	162750065	CGTAGGAACATGGCCAGGCACTGACAGCATCACTCGTCGCCTTGTTGAAGGAGCAGAAGGTGGATTTCTTGGAATGAGGGACGGTTCTTCGTATCTCTTCTCCAGCAGCTGA	GCATAAGCTTATACACAGAGNNNNNNNNCTTCAGCTTCCCGATATCCGACGGTAGTGTCTTGTAGGGAGGACCTGAGC	8;0	-	1	5
Actionable_DDR2_exon19.4	1	162749948	162749964	TGATGCTCAGCTGCTGG	162750077	162750099	CCCTACAAGACCTACCACTCACC	162749965	162750076	AGAAGAGATACGAAGAACCGTCCCTCATTCCAAGAAATCCACCTTCTGCTCCTTCAACAAGGCGACGAGTGATGCTGTCAGTGCCTGGCCATGTTCCTACGGCTCAGGTCCT	CCCTACAAGACCTACCACTCACCNNNNNNNNCTTCAGCTTCCCGATATCCGACGGTAGTGTTGATGCTCAGCTGCTGG	8;0	+	1	5
Actionable_DDR2_exon19.4a	1	162749948	162749964	TTATGCTCAGCTGCTGG	162750077	162750099	CCCTACAAGACCTACCACTCACC	162749965	162750076	AGAAGAGATACGAAGAACCGTCCCTCATTCCAAGAAATCCACCTTCTGCTCCTTCAACAAGGCGACGAGTGATGCTGTCAGTGCCTGGCCATGTTCCTACGGCTCAGGTCCT	CCCTACAAGACCTACCACTCACCNNNNNNNNCTTCAGCTTCCCGATATCCGACGGTAGTGTTTATGCTCAGCTGCTGG	8;0	+	1	5
CANCERHOTSPOT_EGFR_smMIP2	7	55227904	55227923	tgatggagatgtgataattt	55228036	55228055	gtcaccgctttctgttttgt	55227924	55228035	CAGGAAACAAAAATTTGTGCTATGCAAATACAATAAACTGGAAAAAACTGTTTGGGACCTCCGGTCAGAAAACCAAAATTATAAGCAACAGAGGTGAAAACAGCTGCAGTAA	gtcaccgctttctgttttgtCTTCAGCTTCCCGATATCCGACGGTAGTGTtgatggagatgtgataattt	8;0	+	1	5
CANCERHOTSPOT_EGFR_smMIP2a	7	55227904	55227923	tgatggagatgtgataattt	55228036	55228055	gtcaccgctttctgtttagt	55227924	55228035	CAGGAAACAAAAATTTGTGCTATGCAAATACAATAAACTGGAAAAAACTGTTTGGGACCTCCGGTCAGAAAACCAAAATTATAAGCAACAGAGGTGAAAACAGCTGCAGTAA	gtcaccgctttctgtttagtCTTCAGCTTCCCGATATCCGACGGTAGTGTtgatggagatgtgataattt	8;0	+	1	5
CANCERHOTSPOT_EGFR_smMIP4	7	55228102	55228121	ttaaatgggaatagcccttc	55227970	55227989	gaccggaggtcccaaacagt	55227990	55228101	AATATTCTAAATACAAATAAAGGACCCATTAGAACCAACTCCATAAACTAAACAGAAAGCGGTGACTTACTGCAGCTGTTTTCACCTCTGTTGCTTATAATTTTGGTTTTCT	gaccggaggtcccaaacagtCTTCAGCTTCCCGATATCCGACGGTAGTGTttaaatgggaatagcccttc	8;0	-	1	5
CANCERHOTSPOT_EGFR_smMIP5	7	55241555	55241570	gctttccagcatggtg	55241683	55241706	gaattcaaaaagatcaaagtgctg	55241571	55241682	AGGGCTGAGGTGACCCTTGTCTCTGTGTTCTTGTCCCCCCCAGCTTGTGGAGCCTCTTACACCCAGTGGAGAAGCTCCCAACCAAGCTCTCTTGAGGATCTTGAAGGAAACT	gaattcaaaaagatcaaagtgctgCTTCAGCTTCCCGATATCCGACGGTAGTGTgctttccagcatggtg	8;0	+	1	5
CANCERHOTSPOT_EGFR_smMIP6	7	55241608	55241623	ccccagcttgtggagc	55241736	55241759	ggtaaggtccctggcacaggcctc	55241624	55241735	CTCTTACACCCAGTGGAGAAGCTCCCAACCAAGCTCTCTTGAGGATCTTGAAGGAAACTGAATTCAAAAAGATCAAAGTGCTGGGCTCCGGTGCGTTCGGCACGGTGTATAA	ggtaaggtccctggcacaggcctcCTTCAGCTTCCCGATATCCGACGGTAGTGTccccagcttgtggagc	8;0	+	1	5
CANCERHOTSPOT_EGFR_smMIP6a	7	55241608	55241623	ccccagcttgtggagc	55241736	55241759	ggtaaggtccctggcacagacctc	55241624	55241735	CTCTTACACCCAGTGGAGAAGCTCCCAACCAAGCTCTCTTGAGGATCTTGAAGGAAACTGAATTCAAAAAGATCAAAGTGCTGGGCTCCGGTGCGTTCGGCACGGTGTATAA	ggtaaggtccctggcacagacctcCTTCAGCTTCCCGATATCCGACGGTAGTGTccccagcttgtggagc	8;0	+	1	5
CANCERHOTSPOT_EGFR_smMIP7	7	55241668	55241687	aattcagtttccttcaagat	55241536	55241555	cagtgccagacatggcccag	55241556	55241667	CCTCAAGAGAGCTTGGTTGGGAGCTTCTCCACTGGGTGTAAGAGGCTCCACAAGCTGGGGGGGACAAGAACACAGAGACAAGGGTCACCTCAGCCCTCACCATGCTGGAAAG	cagtgccagacatggcccagCTTCAGCTTCCCGATATCCGACGGTAGTGTaattcagtttccttcaagat	8;0	-	1	5
CANCERHOTSPOT_EGFR_smMIP10	7	55241775	55241794	ccaccagaccatgagaggcc	55241643	55241662	agagagcttggttgggagct	55241663	55241774	CTGCGGCCCAGCCCAGAGGCCTGTGCCAGGGACCTTACCTTATACACCGTGCCGAACGCACCGGAGCCCAGCACTTTGATCTTTTTGAATTCAGTTTCCTTCAAGATCCTCA	agagagcttggttgggagctCTTCAGCTTCCCGATATCCGACGGTAGTGTccaccagaccatgagaggcc	8;0	-	2	10
CANCERHOTSPOT_EGFR_smMIP12	7	55242405	55242424	tctgtcatagggactctgga	55242537	55242556	ggggtccatggctctgaacc	55242425	55242536	TCCCAGAAGGTGAGAAAGTTAAAATTCCCGTCGCTATCAAGGAATTAAGAGAAGCAACATCTCCGAAAGCCAACAAGGAAATCCTCGATGTGAGTTTCTGCTTTGCTGTGTG	ggggtccatggctctgaaccCTTCAGCTTCCCGATATCCGACGGTAGTGTtctgtcatagggactctgga	8;0	+	1	5
CANCERHOTSPOT_EGFR_smMIP13	7	55242442	55242461	gttaaaattcccgtcgctat	55242574	55242593	catgtctgacagctgctctg	55242462	55242573	CAAGGAATTAAGAGAAGCAACATCTCCGAAAGCCAACAAGGAAATCCTCGATGTGAGTTTCTGCTTTGCTGTGTGGGGGTCCATGGCTCTGAACCTCAGGCCCACCTTTTCT	catgtctgacagctgctctgCTTCAGCTTCCCGATATCCGACGGTAGTGTgttaaaattcccgtcgctat	8;0	+	1	5
CANCERHOTSPOT_EGFR_smMIP13a	7	55242442	55242461	gttaaaattcccgtcgctat	55242574	55242593	catgtctggcagctgctctg	55242462	55242573	CAAGGAATTAAGAGAAGCAACATCTCCGAAAGCCAACAAGGAAATCCTCGATGTGAGTTTCTGCTTTGCTGTGTGGGGGTCCATGGCTCTGAACCTCAGGCCCACCTTTTCT	catgtctggcagctgctctgCTTCAGCTTCCCGATATCCGACGGTAGTGTgttaaaattcccgtcgctat	8;0	+	1	5
CANCERHOTSPOT_EGFR_smMIP15	7	55242514	55242533	acagcaaagcagaaactcac	55242382	55242401	agaaggaagacgttaactgg	55242402	55242513	ATCGAGGATTTCCTTGTTGGCTTTCGGAGATGTTGCTTCTCTTAATTCCTTGATAGCGACGGGAATTTTAACTTTCTCACCTTCTGGGATCCAGAGTCCCTATGACAGAGAG	agaaggaagacgttaactggCTTCAGCTTCCCGATATCCGACGGTAGTGTacagcaaagcagaaactcac	8;0	-	1	5
CANCERHOTSPOT_EGFR_smMIP15a	7	55242514	55242533	acagcaaagcagaaactcac	55242382	55242401	agaaggaagatgttaactgg	55242402	55242513	ATCGAGGATTTCCTTGTTGGCTTTCGGAGATGTTGCTTCTCTTAATTCCTTGATAGCGACGGGAATTTTAACTTTCTCACCTTCTGGGATCCAGAGTCCCTATGACAGAGAG	agaaggaagatgttaactggCTTCAGCTTCCCGATATCCGACGGTAGTGTacagcaaagcagaaactcac	8;0	-	1	5
CANCERHOTSPOT_EGFR_smMIP16	7	55248908	55248925	tcacctggaaggggtcca	55249038	55249059	gcatctgcctcacctccaccgt	55248926	55249037	TGTGCCCCTCCTTCTGGCCACCATGCGAAGCCACACTGACGTGCCTCTCCCTCCCTCCAGGAAGCCTACGTGATGGCCAGCGTGGACAACCCCCACGTGTGCCGCCTGCTGG	gcatctgcctcacctccaccgtCTTCAGCTTCCCGATATCCGACGGTAGTGTtcacctggaaggggtcca	8;0	+	1	5
CANCERHOTSPOT_EGFR_smMIP18	7	55249017	55249036	cccacgtgtgccgcctgctg	55249149	55249168	actggtgtgtacagatcgca	55249037	55249148	GGCATCTGCCTCACCTCCACCGTGCAGCTCATCACGCAGCTCATGCCCTTCGGCTGCCTCCTGGACTATGTCCGGGAACACAAAGACAATATTGGCTCCCAGTACCTGCTCA	actggtgtgtacagatcgcaCTTCAGCTTCCCGATATCCGACGGTAGTGTcccacgtgtgccgcctgctg	8;0	+	1	5
CANCERHOTSPOT_EGFR_smMIP18a	7	55249017	55249036	cccacgtgtgccgcctgctg	55249149	55249168	actggtgtgtgcagatcgca	55249037	55249148	GGCATCTGCCTCACCTCCACCGTGCAGCTCATCACGCAGCTCATGCCCTTCGGCTGCCTCCTGGACTATGTCCGGGAACACAAAGACAATATTGGCTCCCAGTACCTGCTCA	actggtgtgtgcagatcgcaCTTCAGCTTCCCGATATCCGACGGTAGTGTcccacgtgtgccgcctgctg	8;0	+	1	5
CANCERHOTSPOT_EGFR_smMIP20	7	55249086	55249102	gtccaggaggcagccga	55248951	55248973	agaggcacgtcagtgtggcttcg	55248974	55249085	AGGGCATGAGCTGCGTGATGAGCTGCACGGTGGAGGTGAGGCAGATGCCCAGCAGGCGGCACACGTGGGGGTTGTCCACGCTGGCCATCACGTAGGCTTCCTGGAGGGAGGG	agaggcacgtcagtgtggcttcgCTTCAGCTTCCCGATATCCGACGGTAGTGTgtccaggaggcagccga	8;0	-	1	5
CANCERHOTSPOT_EGFR_smMIP22	7	55249174	55249193	cgtatctcccttccctgatt	55249042	55249061	gcacggtggaggtgaggcag	55249062	55249173	ACCTTTGCGATCTGCACACACCAGTTGAGCAGGTACTGGGAGCCAATATTGTCTTTGTGTTCCCGGACATAGTCCAGGAGGCAGCCGAAGGGCATGAGCTGCGTGATGAGCT	gcacggtggaggtgaggcagCTTCAGCTTCCCGATATCCGACGGTAGTGTcgtatctcccttccctgatt	8;0	-	1	5
CANCERHOTSPOT_EGFR_smMIP23	7	55249236	55249251	ttgctatcccaggagc	55249100	55249123	gtctttgtgttcccggacatagtc	55249124	55249235	GCAGACCGCATGTGAGGATCCTGGCTCCTTATCTCCCCTCCCCGTATCTCCCTTCCCTGATTACCTTTGCGATCTGCACACACCAGTTGAGCAGGTACTGGGAGCCAATATT	gtctttgtgttcccggacatagtcCTTCAGCTTCCCGATATCCGACGGTAGTGTttgctatcccaggagc	8;0	-	1	5
CANCERHOTSPOT_EGFR_smMIP28	7	55259500	55259515	tcacagattttgggct	55259628	55259651	ccactagctgtattgtttaacaca	55259516	55259627	GGCCAAACTGCTGGGTGCGGAAGAGAAAGAATACCATGCAGAAGGAGGCAAAGTAAGGAGGTGGCTTTAGGTCAGCCAGCATTTTCCTGACACCAGGGACCAGGCTGCCTTC	ccactagctgtattgtttaacacaCTTCAGCTTCCCGATATCCGACGGTAGTGTtcacagattttgggct	8;0	+	1	5
CANCERHOTSPOT_EGFR_smMIP28a	7	55259500	55259515	tcacagattttgggcg	55259628	55259651	ccactagctgtattgtttaacaca	55259516	55259627	GGCCAAACTGCTGGGTGCGGAAGAGAAAGAATACCATGCAGAAGGAGGCAAAGTAAGGAGGTGGCTTTAGGTCAGCCAGCATTTTCCTGACACCAGGGACCAGGCTGCCTTC	ccactagctgtattgtttaacacaCTTCAGCTTCCCGATATCCGACGGTAGTGTtcacagattttgggcg	8;0	+	1	5
CANCERHOTSPOT_EGFR_smMIP29	7	55259529	55259548	tattctttctcttccgcacc	55259397	55259416	atgccctgaaacagagaaga	55259417	55259528	CAGCAGTTTGGCCAGCCCAAAATCTGTGATCTTGACATGCTGCGGTGTTTTCACCAGTACGTTCCTGGCTGCCAGGTCGCGGTGCACCAAGCGACGGTCCTCCAAGTAGTTC	atgccctgaaacagagaagaCTTCAGCTTCCCGATATCCGACGGTAGTGTtattctttctcttccgcacc	8;0	-	1	5
CANCERHOTSPOT_EGFR_smMIP29a	7	55259529	55259548	tattttttctcttccgcacc	55259397	55259416	atgccctgaaacagagaaga	55259417	55259528	CAGCAGTTTGGCCAGCCCAAAATCTGTGATCTTGACATGCTGCGGTGTTTTCACCAGTACGTTCCTGGCTGCCAGGTCGCGGTGCACCAAGCGACGGTCCTCCAAGTAGTTC	atgccctgaaacagagaagaCTTCAGCTTCCCGATATCCGACGGTAGTGTtattttttctcttccgcacc	8;0	-	1	5
CANCERHOTSPOT_EGFR_smMIP30	7	55259598	55259615	gtccctggtgtcaggaaa	55259464	55259485	ggtgttttcaccagtacgttcc	55259486	55259597	ATGCTGGCTGACCTAAAGCCACCTCCTTACTTTGCCTCCTTCTGCATGGTATTCTTTCTCTTCCGCACCCAGCAGTTTGGCCAGCCCAAAATCTGTGATCTTGACATGCTGC	ggtgttttcaccagtacgttccCTTCAGCTTCCCGATATCCGACGGTAGTGTgtccctggtgtcaggaaa	8;0	-	1	5
Actionable_EGFR_2_+	7	55086825	55086840	CGCCGCCCAGACCGGA	55086953	55086976	GCTCTTCGGGGAGCAGCGATGCGA	55086841	55086952	CGACAGGCCACCTCGTCGGCGTCCGCCCGAGTCCCCGCCTCGCCGCCAACGCCACAACCACCGCGCACGGCCCCCTGACTCCGTCCAGTATTGATCGGGAGAGCCGGAGCGA	GCTCTTCGGGGAGCAGCGATGCGANNNNNNNNCTTCAGCTTCCCGATATCCGACGGTAGTGTCGCCGCCCAGACCGGA	8;0	+	5	25
Actionable_EGFR_5_-	7	55087098	55087118	GCTGCGGGGTCCGGGGCGCGA	55086967	55086985	CCCGGAGGGTCGCATCGCT	55086986	55087097	TCCGGGGGCGGCGCGGGAGCCGGCGAGACACGCCCTTACCTTTCTTTTCCTCCAGAGCCCGACTCGCCGGGCAGAGCGCAGCCAGCAGCGCCAGGAGCGCTGCCCCGGCCGT	CCCGGAGGGTCGCATCGCTNNNNNNNNCTTCAGCTTCCCGATATCCGACGGTAGTGTGCTGCGGGGTCCGGGGCGCGA	8;0	-	10	50
Actionable_EGFR_8_+	7	55209935	55209955	TGCATTTCTCAGTATTTCATG	55210068	55210086	GTGGTCCTTGGGAATTTGG	55209956	55210067	TGATATCTGTCTTTTTCTTCCAGTTTGCCAAGGCACGAGTAACAAGCTCACGCAGTTGGGCACTTTTGAAGATCATTTTCTCAGCCTCCAGAGGATGTTCAATAACTGTGAG	GTGGTCCTTGGGAATTTGGNNNNNNNNCTTCAGCTTCCCGATATCCGACGGTAGTGTTGCATTTCTCAGTATTTCATG	8;0	+	1	5
Actionable_EGFR_9_-	7	55210167	55210182	CCACTTAGATTTTCTC	55210031	55210054	AACATCCTCTGGAGGCTGAGAAAA	55210055	55210166	CAATTTTATTTGTGTAGGAAAATCAAAGTCACCAACCTTTAAGAAGGAAAGATCATAATTCCTCTGCACATAGGTAATTTCCAAATTCCCAAGGACCACCTCACAGTTATTG	AACATCCTCTGGAGGCTGAGAAAANNNNNNNNCTTCAGCTTCCCGATATCCGACGGTAGTGTCCACTTAGATTTTCTC	8;0	-	5	25
Actionable_EGFR_11_-	7	55211060	55211078	GATGATCTGCAGGTTTTCC	55210927	55210947	ACTCAAGGTCTAAAATGGGTC	55210948	55211059	AAAGGAATTCGCTCCACTGTGTTGAGGGCAATGAGGACATAACCAGCCACCTCCTGGATGGTCTAAGAAGAGAAAACATAAATGCGTGATTTCTCTTTTGAGGAACTCAAGA	ACTCAAGGTCTAAAATGGGTCNNNNNNNNCTTCAGCTTCCCGATATCCGACGGTAGTGTGATGATCTGCAGGTTTTCC	8;0	-	1	5
Actionable_EGFR_16_-	7	55211264	55211279	CCTTCTCCGAGGTGGA	55211128	55211151	GTCCGGTTTTATTTGCATCATAGT	55211152	55211263	ATTGAGTGACAAGCTCGCTGGGAGCCATCGGAACTGCTGTCTGCATTTATGAACCCCCAGCCTTGGCATCCCAGCCTCTCACCCTGTAAATTTCTCATGGGCAGCTCCTTCA	GTCCGGTTTTATTTGCATCATAGTNNNNNNNNCTTCAGCTTCCCGATATCCGACGGTAGTGTCCTTCTCCGAGGTGGA	8;0	-	1	5
Actionable_EGFR_18_-	7	55214383	55214398	TTGCTGAGAAAGTCAC	55214247	55214270	CTCTTTCCAGCTCCTTTAAATTCC	55214271	55214382	TGCTGACTATGTCCCGCCACTGGATGCTCTCCACGTTGCACAGGGCAGGGTTGTTGCTGAACCGCACGGCGCCATGCAGGATTTCTGCGGGAGAATGGAACTGCGGTGAGCA	CTCTTTCCAGCTCCTTTAAATTCCNNNNNNNNCTTCAGCTTCCCGATATCCGACGGTAGTGTTTGCTGAGAAAGTCAC	8;0	-	1	5
Actionable_EGFR_19_+	7	55214322	55214342	TTCAGCAACAACCCTGCCCTG	55214455	55214473	TCTCTGCCTCCAGCTCCTA	55214343	55214454	TGCAACGTGGAGAGCATCCAGTGGCGGGACATAGTCAGCAGTGACTTTCTCAGCAACATGTCGATGGACTTCCAGAACCACCTGGGCAGCTGTAAGTGTCGCATACACACTA	TCTCTGCCTCCAGCTCCTANNNNNNNNCTTCAGCTTCCCGATATCCGACGGTAGTGTTTCAGCAACAACCCTGCCCTG	8;0	+	5	25
Actionable_EGFR_22_-	7	55219083	55219101	AGAGAGGGGCGGTCACACA	55218950	55218970	ATAGATGCATATCTCAGTGAA	55218971	55219082	TGGGTCTGAGGCTGTTCACTGACTTACGTTTCTGGCAGTTCTCCTCTCCTGCACCCCAGCAGCTCCCATTGGGACAGCTTGGATCACACTTTTGGCCTGAAATGTAAAAGTA	ATAGATGCATATCTCAGTGAANNNNNNNNCTTCAGCTTCCCGATATCCGACGGTAGTGTAGAGAGGGGCGGTCACACA	8;0	-	1	5
Actionable_EGFR_24_-	7	55220317	55220337	GGCCTGTGCAGCCTGCAGCAC	55220186	55220204	AGTGAGGGTAGGATCATTT	55220205	55220316	ACTGGTTGTGGCAGCAGTCACTGGGGGACTTGCCACGGCAGCGCCCGGAGCACTGCTGGGCACAGATGATTTTGGTCACTGAAAAAGAGCAAAGGTTCCCTGTGAGCTGAAG	AGTGAGGGTAGGATCATTTNNNNNNNNCTTCAGCTTCCCGATATCCGACGGTAGTGTGGCCTGTGCAGCCTGCAGCAC	8;0	-	5	25
Actionable_EGFR_27_+	7	55220341	55220356	GGGAGAGCGACTGCCT	55220469	55220492	ACAGACAGGATATTGCCCTCTGCC	55220357	55220468	GGTAAGATGCCCCTCCAGCAGCCTCCCTGGAGCAGGCTGGGGCTGCACCCGCCCCACCCACACCAGGACAGAAGACTTCCTGTGGGGGAGCTGTCAATTAGCATTTGTCATA	ACAGACAGGATATTGCCCTCTGCCNNNNNNNNCTTCAGCTTCCCGATATCCGACGGTAGTGTGGGAGAGCGACTGCCT	8;0	+	5	25
Actionable_EGFR_29a_-	7	55221776	55221793	CACATCCATCTGGTACGT	55221642	55221663	ACACTCAGCGCCACACACGGAG	55221664	55221775	GGTGGGGTTGTAGAGCATGAGTGGGGGGCAGGTGTCCTTGCACGTGGCTTCGTCTCGGAATTTGCGGCAGACCTATGGAGGAGAGAGGACACGCTGGGCAAGTGAGGTAAGT	ACACTCAGCGCCACACACGGAGNNNNNNNNCTTCAGCTTCCCGATATCCGACGGTAGTGTCACATCCATCTGGTACGT	8;0	-	5	25
Actionable_EGFR_29b_-	7	55221776	55221793	CACATCCATCTGGTACGT	55221642	55221663	ACACTCAGTGCCACACACGGAG	55221664	55221775	GGTGGGGTTGTAGAGCATGAGTGGGGGGCAGGTGTCCTTGCACGTGGCTTCGTCTCGGAATTTGCGGCAGACCTATGGAGGAGAGAGGACACGCTGGGCAAGTGAGGTAAGT	ACACTCAGTGCCACACACGGAGNNNNNNNNCTTCAGCTTCCCGATATCCGACGGTAGTGTCACATCCATCTGGTACGT	8;0	-	5	25
Actionable_EGFR_33_-	7	55221931	55221948	TCCACCCAAAGACTCTCC	55221797	55221818	CAAAGCTGTATTTGCCCTCGGG	55221819	55221930	AAGATGGGATACTCCAGGGCTCAGCAGGAGACAGAGCGGGACAAGGATGCCTGACCAGTTAGAGGGCCCACAGAGGAGGACTCACGGGGACACTTCTTCACGCAGGTGGCAC	CAAAGCTGTATTTGCCCTCGGGNNNNNNNNCTTCAGCTTCCCGATATCCGACGGTAGTGTTCCACCCAAAGACTCTCC	8;0	-	1	5
Actionable_EGFR_37_+	7	55223523	55223538	GTAATTATGTGGTGAC	55223651	55223674	GCCGGTGTGCGGACGAGGCTTGTT	55223539	55223650	AGATCACGGCTCGTGCGTCCGAGCCTGTGGGGCCGACAGCTATGAGATGGAGGAAGACGGCGTCCGCAAGTGTAAGAAGTGCGAAGGGCCTTGCCGCAAAGGTAGGAAGCCC	GCCGGTGTGCGGACGAGGCTTGTTNNNNNNNNCTTCAGCTTCCCGATATCCGACGGTAGTGTGTAATTATGTGGTGAC	8;0	+	1	5
Actionable_EGFR_41_-	7	55224397	55224412	TACCAGTTAAAAAGGC	55224261	55224284	ATTCGTAGCATTTATGGAGAGTGA	55224285	55224396	AGATTTTGTTTTTCTTTATACAAGCAACTGAACCTGTGACTCACCCCCTAAATGCCACCGGCAGGATGTGGAGATCGCCACTGATGGAGGTGCAGTTTTTGAAGTGTTTAAT	ATTCGTAGCATTTATGGAGAGTGANNNNNNNNCTTCAGCTTCCCGATATCCGACGGTAGTGTTACCAGTTAAAAAGGC	8;0	-	1	5
Actionable_EGFR_43_+	7	55224409	55224424	GGTAGAGATTGGTGAT	55224537	55224560	ATTATCACATGAATATAAATGGGA	55224425	55224536	CAATAATCACCCTGTTGTTTGTTTCAGTGACTCCTTCACACATACTCCTCCTCTGGATCCACAGGAACTGGATATTCTGAAAACCGTAAAGGAAATCACAGGTTTGAGCTGA	ATTATCACATGAATATAAATGGGANNNNNNNNCTTCAGCTTCCCGATATCCGACGGTAGTGTGGTAGAGATTGGTGAT	8;0	+	2	10
Actionable_EGFR_48_+	7	55227765	55227782	CAAAGTTTTCAGGGATAC	55227895	55227916	GGAGATAAGTGATGGAGATGTG	55227783	55227894	ATTGTTTTTATAATTTTTCACCACATGATTTTTCTTCTCTCCAATGTAGTGGTCAGTTTTCTCTTGCAGTCGTCAGCCTGAACATAACATCCTTGGGATTACGCTCCCTCAA	GGAGATAAGTGATGGAGATGTGNNNNNNNNCTTCAGCTTCCCGATATCCGACGGTAGTGTCAAAGTTTTCAGGGATAC	8;0	+	1	5
Actionable_EGFR_49_-	7	55227931	55227946	ATAGCACAAATTTTTG	55227795	55227818	AAGAAAAATCATGTGGTGAAAAAT	55227819	55227930	TTTCCTGAAATTATCACATCTCCATCACTTATCTCCTTGAGGGAGCGTAATCCCAAGGATGTTATGTTCAGGCTGACGACTGCAAGAGAAAACTGACCACTACATTGGAGAG	AAGAAAAATCATGTGGTGAAAAATNNNNNNNNCTTCAGCTTCCCGATATCCGACGGTAGTGTATAGCACAAATTTTTG	8;0	-	1	5
Actionable_EGFR_50_+	7	55227876	55227894	TGGGATTACGCTCCCTCAA	55228007	55228027	AGCAACAGAGGTGAAAACAGC	55227895	55228006	GGAGATAAGTGATGGAGATGTGATAATTTCAGGAAACAAAAATTTGTGCTATGCAAATACAATAAACTGGAAAAAACTGTTTGGGACCTCCGGTCAGAAAACCAAAATTATA	AGCAACAGAGGTGAAAACAGCNNNNNNNNCTTCAGCTTCCCGATATCCGACGGTAGTGTTGGGATTACGCTCCCTCAA	8;0	+	1	5
Actionable_EGFR_51_-	7	55228037	55228058	TAAACTAAACAGAAAGCGGTGA	55227907	55227924	GAAATTATCACATCTCCA	55227925	55228036	CTTACTGCAGCTGTTTTCACCTCTGTTGCTTATAATTTTGGTTTTCTGACCGGAGGTCCCAAACAGTTTTTTCCAGTTTATTGTATTTGCATAGCACAAATTTTTGTTTCCT	GAAATTATCACATCTCCANNNNNNNNCTTCAGCTTCCCGATATCCGACGGTAGTGTTAAACTAAACAGAAAGCGGTGA	8;0	-	10	50
Actionable_EGFR_51a_-	7	55228037	55228058	TAAACAAAACAGAAAGCGGTGA	55227907	55227924	GAAATTATCACATCTCCA	55227925	55228036	CTTACTGCAGCTGTTTTCACCTCTGTTGCTTATAATTTTGGTTTTCTGACCGGAGGTCCCAAACAGTTTTTTCCAGTTTATTGTATTTGCATAGCACAAATTTTTGTTTCCT	GAAATTATCACATCTCCANNNNNNNNCTTCAGCTTCCCGATATCCGACGGTAGTGTTAAACAAAACAGAAAGCGGTGA	8;0	-	1	5
Actionable_EGFR_52_-	7	55228092	55228108	GCCCTTCAATATTCTAA	55227957	55227979	CCCAAACAGTTTTTTCCAGTTTA	55227980	55228091	ATACAAATAAAGGACCCATTAGAACCAACTCCATAAACTAAACAGAAAGCGGTGACTTACTGCAGCTGTTTTCACCTCTGTTGCTTATAATTTTGGTTTTCTGACCGGAGGT	CCCAAACAGTTTTTTCCAGTTTANNNNNNNNCTTCAGCTTCCCGATATCCGACGGTAGTGTGCCCTTCAATATTCTAA	8;0	-	1	5
Actionable_EGFR_64_-	7	55233091	55233106	AGGTGGCACACATGGC	55232955	55232978	TGGTCCCTGCACCAAGGTGGAGAA	55232979	55233090	CGGCGTCTGCGTACTTCCAGACCAGGGTGTTGTTTTCTCCCATGACTCCTGCCGGGCAGGTCTTGACGCAGTGGGGGCCGTCAATGTAGTGGGCACACTGGATACAGTTGTC	TGGTCCCTGCACCAAGGTGGAGAANNNNNNNNCTTCAGCTTCCCGATATCCGACGGTAGTGTAGGTGGCACACATGGC	8;0	-	1	5
Actionable_EGFR_88_+	7	55259328	55259344	TGGCATGAACATGACCC	55259457	55259479	GCAGCCAGGAACGTACTGGTGAA	55259345	55259456	TGAATTCGGATGCAGAGCTTCTTCCCATGATGATCTGTCCCTCACAGCAGGGTCTTCTCTGTTTCAGGGCATGAACTACTTGGAGGACCGTCGCTTGGTGCACCGCGACCTG	GCAGCCAGGAACGTACTGGTGAANNNNNNNNCTTCAGCTTCCCGATATCCGACGGTAGTGTTGGCATGAACATGACCC	8;0	+	1	5
Actionable_EGFR_89_-	7	55259474	55259491	TGCTGCGGTGTTTTCACC	55259340	55259361	CTCTGCATCCGAATTCAGGGTC	55259362	55259473	AGTACGTTCCTGGCTGCCAGGTCGCGGTGCACCAAGCGACGGTCCTCCAAGTAGTTCATGCCCTGAAACAGAGAAGACCCTGCTGTGAGGGACAGATCATCATGGGAAGAAG	CTCTGCATCCGAATTCAGGGTCNNNNNNNNCTTCAGCTTCCCGATATCCGACGGTAGTGTTGCTGCGGTGTTTTCACC	8;0	-	1	5
Actionable_EGFR_90_-	7	55259517	55259532	CACCCAGCAGTTTGGC	55259381	55259404	AGAGAAGACCCTGCTGTGAGGGAC	55259405	55259516	CAGCCCAAAATCTGTGATCTTGACATGCTGCGGTGTTTTCACCAGTACGTTCCTGGCTGCCAGGTCGCGGTGCACCAAGCGACGGTCCTCCAAGTAGTTCATGCCCTGAAAC	AGAGAAGACCCTGCTGTGAGGGACNNNNNNNNCTTCAGCTTCCCGATATCCGACGGTAGTGTCACCCAGCAGTTTGGC	8;0	-	1	5
Actionable_EGFR_91_+	7	55259434	55259449	GTCGCTTGGTGCACCG	55259562	55259585	GGCAAAGTAAGGAGGTGGCTTTAG	55259450	55259561	CGACCTGGCAGCCAGGAACGTACTGGTGAAAACACCGCAGCATGTCAAGATCACAGATTTTGGGCTGGCCAAACTGCTGGGTGCGGAAGAGAAAGAATACCATGCAGAAGGA	GGCAAAGTAAGGAGGTGGCTTTAGNNNNNNNNCTTCAGCTTCCCGATATCCGACGGTAGTGTGTCGCTTGGTGCACCG	8;0	+	1	5
Actionable_EGFR_92_-	7	55259579	55259594	CTGGCTGACCTAAAGC	55259443	55259466	TCCTGGCTGCCAGGTCGCGGTGCA	55259467	55259578	CACCTCCTTACTTTGCCTCCTTCTGCATGGTATTCTTTCTCTTCCGCACCCAGCAGTTTGGCCAGCCCAAAATCTGTGATCTTGACATGCTGCGGTGTTTTCACCAGTACGT	TCCTGGCTGCCAGGTCGCGGTGCANNNNNNNNCTTCAGCTTCCCGATATCCGACGGTAGTGTCTGGCTGACCTAAAGC	8;0	-	5	25
Actionable_EGFR_92a_-	7	55259579	55259594	CTGGCTGACCTAAAGC	55259443	55259466	TCCTGGCTGCCAGGTCACGGTGCA	55259467	55259578	CACCTCCTTACTTTGCCTCCTTCTGCATGGTATTCTTTCTCTTCCGCACCCAGCAGTTTGGCCAGCCCAAAATCTGTGATCTTGACATGCTGCGGTGTTTTCACCAGTACGT	TCCTGGCTGCCAGGTCACGGTGCANNNNNNNNCTTCAGCTTCCCGATATCCGACGGTAGTGTCTGGCTGACCTAAAGC	8;0	-	1	5
Actionable_EGFR_93_+	7	55259486	55259505	GCAGCATGTCAAGATCACAG	55259618	55259637	GGCTGCCTTCCCACTAGCTG	55259506	55259617	ATTTTGGGCTGGCCAAACTGCTGGGTGCGGAAGAGAAAGAATACCATGCAGAAGGAGGCAAAGTAAGGAGGTGGCTTTAGGTCAGCCAGCATTTTCCTGACACCAGGGACCA	GGCTGCCTTCCCACTAGCTGNNNNNNNNCTTCAGCTTCCCGATATCCGACGGTAGTGTGCAGCATGTCAAGATCACAG	8;0	+	1	5
Actionable_EGFR_120_+	7	55270161	55270176	AGTTGGGGCAGCCCTG	55270289	55270312	GCATAGACGACACCTTCCTCCCAG	55270177	55270288	ACCGGAGTAACCTTCCCTCATTTCCTCCTGCAGCTGCAAAGCTGTCCCATCAAGGAAGACAGCTTCTTGCAGCGATACAGCTCAGACCCCACAGGCGCCTTGACTGAGGACA	GCATAGACGACACCTTCCTCCCAGNNNNNNNNCTTCAGCTTCCCGATATCCGACGGTAGTGTAGTTGGGGCAGCCCTG	8;0	+	1	5
Actionable_EGFR_134_-	7	55273399	55273415	CTAAGAGCTAATGCGGG	55273264	55273286	TTGTGGCGCGACCCTTAGGTATT	55273287	55273398	CATGGCTGTTGGGATGGAGGACCTGCTGTGGCTTGGTCCTGGGTATCGAAAGAGTCTGGATTTTTAGGGCTCATACTATCCTCCGTGGTCATGCTCCAATAAATTCACTGCT	TTGTGGCGCGACCCTTAGGTATTNNNNNNNNCTTCAGCTTCCCGATATCCGACGGTAGTGTCTAAGAGCTAATGCGGG	8;0	-	1	5
CANCERHOTSPOT_ERBB2_smMIP1	17	37880898	37880917	tggtttgtgatggttgggag	37881030	37881049	ggcatctgcctgacatccac	37880918	37881029	GCTGTGTGGTGTTTGGGGGTGTGTGGTCTCCCATACCCTCTCAGCGTACCCTTGTCCCCAGGAAGCATACGTGATGGCTGGTGTGGGCTCCCCATATGTCTCCCGCCTTCTG	ggcatctgcctgacatccacCTTCAGCTTCCCGATATCCGACGGTAGTGTtggtttgtgatggttgggag	8;0	+	2	10
CANCERHOTSPOT_ERBB2_smMIP4	17	37881089	37881108	tttcccggacatggtctaag	37880957	37880976	ggggacaagggtacgctgag	37880977	37881088	AGGCAGCCATAGGGCATAAGCTGTGTCACCAGCTGCACCGTGGATGTCAGGCAGATGCCCAGAAGGCGGGAGACATATGGGGAGCCCACACCAGCCATCACGTATGCTTCCT	ggggacaagggtacgctgagCTTCAGCTTCCCGATATCCGACGGTAGTGTtttcccggacatggtctaag	8;0	-	2	10
Actionable_ERBB2_exon8.7	17	37868258	37868276	TCTCACACCGCTGTGTTCC	37868125	37868145	GCCCTTCGTGCACCACCATGA	37868146	37868257	ATCCTCTGCTGTCACCTCTTGGTTGTGCAGGGGGCAGACGAGGGTGCAGGATCCCACGTCCGTAGAAAGGTAGTTGTCTAAGGAGATCAGGAACATGTAGCCACATACCCTG	GCCCTTCGTGCACCACCATGANNNNNNNNCTTCAGCTTCCCGATATCCGACGGTAGTGTTCTCACACCGCTGTGTTCC	8;0	-	1	5
Actionable_ERBB2_exon8.8	17	37868139	37868154	GAAGGGCCAGGGTATG	37868267	37868290	CGGTGTGAGAAGTGCAGCAAGCCC	37868155	37868266	TGGCTACATGTTCCTGATCTCCTTAGACAACTACCTTTCTACGGACGTGGGATCCTGCACCCTCGTCTGCCCCCTGCACAACCAAGAGGTGACAGCAGAGGATGGAACACAG	CGGTGTGAGAAGTGCAGCAAGCCCNNNNNNNNCTTCAGCTTCCCGATATCCGACGGTAGTGTGAAGGGCCAGGGTATG	8;0	+	1	5
Actionable_ERBB2_exon17.1	17	37879662	37879679	TACTTCCGGATCTTCTGC	37879528	37879549	GGGATTGAGGGCTAGTTTGGGG	37879550	37879661	TGCCGTCGCTTGATGAGGATCCCAAAGACCACCCCCAAGACCACGACCAGCAGAATGCCAACCACCGCAGAGATGATGGACGTCAGAGGGCTGGGGGCGGAAGCCAGGGTCA	GGGATTGAGGGCTAGTTTGGGGNNNNNNNNCTTCAGCTTCCCGATATCCGACGGTAGTGTTACTTCCGGATCTTCTGC	8;0	-	1	5
Actionable_ERBB2_exon17.2	17	37879544	37879559	AATCCCTGACCCTGGC	37879672	37879695	CGGAAGTACACGATGCGGAGACTG	37879560	37879671	TTCCGCCCCCAGCCCTCTGACGTCCATCATCTCTGCGGTGGTTGGCATTCTGCTGGTCGTGGTCTTGGGGGTGGTCTTTGGGATCCTCATCAAGCGACGGCAGCAGAAGATC	CGGAAGTACACGATGCGGAGACTGNNNNNNNNCTTCAGCTTCCCGATATCCGACGGTAGTGTAATCCCTGACCCTGGC	8;0	+	5	25
Actionable_ERBB2_exon17.3	17	37879596	37879617	GGTGGTTGGCATTCTGCTGGTC	37879730	37879747	TCCCAGCCCGCGTGGGGT	37879618	37879729	GTGGTCTTGGGGGTGGTCTTTGGGATCCTCATCAAGCGACGGCAGCAGAAGATCCGGAAGTACACGATGCGGAGACTGCTGCAGGAAACGGAGGTGAGGCGGGGTGAAGTCC	TCCCAGCCCGCGTGGGGTNNNNNNNNCTTCAGCTTCCCGATATCCGACGGTAGTGTGGTGGTTGGCATTCTGCTGGTC	8;0	+	10	50
Actionable_ERBB2_exon17.4	17	37879746	37879761	GGGGGCCGGTGCAGAC	37879610	37879633	CCACCCCCAAGACCACGACCAGCA	37879634	37879745	CCCACGCGGGCTGGGAGGACTTCACCCCGCCTCACCTCCGTTTCCTGCAGCAGTCTCCGCATCGTGTACTTCCGGATCTTCTGCTGCCGTCGCTTGATGAGGATCCCAAAGA	CCACCCCCAAGACCACGACCAGCANNNNNNNNCTTCAGCTTCCCGATATCCGACGGTAGTGTGGGGGCCGGTGCAGAC	8;0	-	5	25
Actionable_ERBB2_exon17.5	17	37879648	37879668	ATCAAGCGACGGCAGCAGAAG	37879781	37879799	CTCACCCCAGCTGGTGGAG	37879669	37879780	ATCCGGAAGTACACGATGCGGAGACTGCTGCAGGAAACGGAGGTGAGGCGGGGTGAAGTCCTCCCAGCCCGCGTGGGGTCTGCACCGGCCCCCGGCACTGACCCACCACCCC	CTCACCCCAGCTGGTGGAGNNNNNNNNCTTCAGCTTCCCGATATCCGACGGTAGTGTATCAAGCGACGGCAGCAGAAG	8;0	+	10	50
Actionable_ERBB2_exon18.1	17	37879835	37879850	CAGGATCCGCATCTGC	37879699	37879722	ACCCCGCCTCACCTCCGTTTCCTG	37879723	37879834	GCCTGGTTGGGCATCGCTCCGCTAGGTGTCAGCGGCTCCACCAGCTGGGGTGAGGGGGTGGTGGGTCAGTGCCGGGGGCCGGTGCAGACCCCACGCGGGCTGGGAGGACTTC	ACCCCGCCTCACCTCCGTTTCCTGNNNNNNNNCTTCAGCTTCCCGATATCCGACGGTAGTGTCAGGATCCGCATCTGC	8;0	-	10	50
Actionable_ERBB2_exon18.2	17	37879764	37879779	CACTGACCCACCACCC	37879892	37879915	CGCTTTTGGCACAGTCTACAAGGT	37879780	37879891	CCTCACCCCAGCTGGTGGAGCCGCTGACACCTAGCGGAGCGATGCCCAACCAGGCGCAGATGCGGATCCTGAAAGAGACGGAGCTGAGGAAGGTGAAGGTGCTTGGATCTGG	CGCTTTTGGCACAGTCTACAAGGTNNNNNNNNCTTCAGCTTCCCGATATCCGACGGTAGTGTCACTGACCCACCACCC	8;0	+	10	50
Actionable_ERBB2_exon18.3	17	37879933	37879949	CCTCTGGGGCCGCCCAC	37879798	37879820	CGCTCCGCTAGGTGTCAGCGGCT	37879821	37879932	CCCAGGACCTGGCCCTGACCTTGTAGACTGTGCCAAAAGCGCCAGATCCAAGCACCTTCACCTTCCTCAGCTCCGTCTCTTTCAGGATCCGCATCTGCGCCTGGTTGGGCAT	CGCTCCGCTAGGTGTCAGCGGCTNNNNNNNNCTTCAGCTTCCCGATATCCGACGGTAGTGTCCTCTGGGGCCGCCCAC	8;0	-	10	50
Actionable_ERBB2_exon18.4	17	37879860	37879878	GAGCTGAGGAAGGTGAAGG	37879991	37880011	GGGAGGGGCAAGAGCTGGAGG	37879879	37879990	TGCTTGGATCTGGCGCTTTTGGCACAGTCTACAAGGTCAGGGCCAGGTCCTGGGGTGGGCGGCCCCAGAGGATGGGGGCGGTGCCTGGAGGGGTGTGGTCGGCAGTTCTGAT	GGGAGGGGCAAGAGCTGGAGGNNNNNNNNCTTCAGCTTCCCGATATCCGACGGTAGTGTGAGCTGAGGAAGGTGAAGG	8;0	+	10	50
Actionable_ERBB2_exon19.1	17	37880255	37880274	GAGGGGCTTACGTCTAAGAT	37880123	37880142	GAGTGAGAAGAGCGTGGGCT	37880143	37880254	TTCTTTGTTGGCTTTGGGGGATGTGTTTTCCCTCAACACTTTGATGGCCACTGGAATTTTCACATTCTCCCCATCAGGGATCCAGATGCCCTGGGCAGAAAGAGGAGGATAT	GAGTGAGAAGAGCGTGGGCTNNNNNNNNCTTCAGCTTCCCGATATCCGACGGTAGTGTGAGGGGCTTACGTCTAAGAT	8;0	-	10	50
Actionable_ERBB2_exon19.2	17	37880133	37880153	CTTCTCACTCATATCCTCCTC	37880266	37880284	AAGCCCCTCCACCCTCTCC	37880154	37880265	TTTCTGCCCAGGGCATCTGGATCCCTGATGGGGAGAATGTGAAAATTCCAGTGGCCATCAAAGTGTTGAGGGAAAACACATCCCCCAAAGCCAACAAAGAAATCTTAGACGT	AAGCCCCTCCACCCTCTCCNNNNNNNNCTTCAGCTTCCCGATATCCGACGGTAGTGTCTTCTCACTCATATCCTCCTC	8;0	+	10	50
Actionable_ERBB2_exon19.3	17	37880154	37880173	TTTCTGCCCAGGGCATCTGG	37880286	37880305	GCTAGGAGGACAGGAAGGAC	37880174	37880285	ATCCCTGATGGGGAGAATGTGAAAATTCCAGTGGCCATCAAAGTGTTGAGGGAAAACACATCCCCCAAAGCCAACAAAGAAATCTTAGACGTAAGCCCCTCCACCCTCTCCT	GCTAGGAGGACAGGAAGGACNNNNNNNNCTTCAGCTTCCCGATATCCGACGGTAGTGTTTTCTGCCCAGGGCATCTGG	8;0	+	10	50
Actionable_ERBB2_exon19.4	17	37880323	37880338	AGAGAGACCAGAGCCC	37880187	37880210	TGGCCACTGGAATTTTCACATTCT	37880211	37880322	AGACCTGCAGCCATGGGGTCCTTCCTGTCCTCCTAGCAGGAGAGGGTGGAGGGGCTTACGTCTAAGATTTCTTTGTTGGCTTTGGGGGATGTGTTTTCCCTCAACACTTTGA	TGGCCACTGGAATTTTCACATTCTNNNNNNNNCTTCAGCTTCCCGATATCCGACGGTAGTGTAGAGAGACCAGAGCCC	8;0	-	1	5
Actionable_ERBB2_exon20.4	17	37881137	37881152	CATACACCAGTTCAGC	37881001	37881024	GGCGGGAGACATATGGGGAGCCCA	37881025	37881136	AGGTCCTGGGAGCCCAGGCGTCCGCGGTTTTCCCGGACATGGTCTAAGAGGCAGCCATAGGGCATAAGCTGTGTCACCAGCTGCACCGTGGATGTCAGGCAGATGCCCAGAA	GGCGGGAGACATATGGGGAGCCCANNNNNNNNCTTCAGCTTCCCGATATCCGACGGTAGTGTCATACACCAGTTCAGC	8;0	-	1	5
Actionable_ERBB2_exon20.5	17	37881024	37881039	CTTCTGGGCATCTGCC	37881152	37881175	GCAGATTGCCAAGGTATGCACCTG	37881040	37881151	TGACATCCACGGTGCAGCTGGTGACACAGCTTATGCCCTATGGCTGCCTCTTAGACCATGTCCGGGAAAACCGCGGACGCCTGGGCTCCCAGGACCTGCTGAACTGGTGTAT	GCAGATTGCCAAGGTATGCACCTGNNNNNNNNCTTCAGCTTCCCGATATCCGACGGTAGTGTCTTCTGGGCATCTGCC	8;0	+	5	25
Actionable_ERBB2_exon20.6	17	37881094	37881109	ACCATGTCCGGGAAAA	37881222	37881245	GCTAGGATGGGGACTCTTGCTGGG	37881110	37881221	CCGCGGACGCCTGGGCTCCCAGGACCTGCTGAACTGGTGTATGCAGATTGCCAAGGTATGCACCTGGGCTCTTTGCAGGTCTCTCCGGAGCAAACCCCTATGTCCACAAGGG	GCTAGGATGGGGACTCTTGCTGGGNNNNNNNNCTTCAGCTTCCCGATATCCGACGGTAGTGTACCATGTCCGGGAAAA	8;0	+	1	5
Actionable_ERBB2_exon20.7	17	37881249	37881265	GGCCTGGGCCTGGCCAC	37881114	37881136	AGGTCCTGGGAGCCCAGGCGTCC	37881137	37881248	ATGCCCAGCAAGAGTCCCCATCCTAGCCCCTTGTGGACATAGGGGTTTGCTCCGGAGAGACCTGCAAAGAGCCCAGGTGCATACCTTGGCAATCTGCATACACCAGTTCAGC	AGGTCCTGGGAGCCCAGGCGTCCNNNNNNNNCTTCAGCTTCCCGATATCCGACGGTAGTGTGGCCTGGGCCTGGCCAC	8;0	-	10	50
Actionable_ERBB2_exon20.7a	17	37881249	37881265	GGCCTGGGCCTGGCCAC	37881114	37881136	AGGTCCTGGGAGCCCAGGCGTCT	37881137	37881248	ATGCCCAGCAAGAGTCCCCATCCTAGCCCCTTGTGGACATAGGGGTTTGCTCCGGAGAGACCTGCAAAGAGCCCAGGTGCATACCTTGGCAATCTGCATACACCAGTTCAGC	AGGTCCTGGGAGCCCAGGCGTCTNNNNNNNNCTTCAGCTTCCCGATATCCGACGGTAGTGTGGCCTGGGCCTGGCCAC	8;0	-	10	50
Actionable_ERBB2_exon21.1	17	37881339	37881356	TCCGAGCGGCCAAGTCCC	37881205	37881226	CTAGCCCCTTGTGGACATAGGG	37881227	37881338	TGTGTACGAGCCGCACATCCTCCAGGTAGCTCATCCCCTGGAATGGGAAGCACCCATGTAGACCTTCTGGGAGGGCCTGGGCCTGGCCACATGCCCAGCAAGAGTCCCCATC	CTAGCCCCTTGTGGACATAGGGNNNNNNNNCTTCAGCTTCCCGATATCCGACGGTAGTGTTCCGAGCGGCCAAGTCCC	8;0	-	1	5
Actionable_ERBB2_exon21.2	17	37881275	37881290	GGTCTACATGGGTGCT	37881403	37881426	GCTGGCTCGGCTGCTGGACATTGA	37881291	37881402	TCCCATTCCAGGGGATGAGCTACCTGGAGGATGTGCGGCTCGTACACAGGGACTTGGCCGCTCGGAACGTGCTGGTCAAGAGTCCCAACCATGTCAAAATTACAGACTTCGG	GCTGGCTCGGCTGCTGGACATTGANNNNNNNNCTTCAGCTTCCCGATATCCGACGGTAGTGTGGTCTACATGGGTGCT	8;0	+	1	5
Actionable_ERBB2_exon21.3	17	37881449	37881467	TTCACCTAACCTTGCCCCC	37881316	37881336	TGTACGAGCCGCACATCCTCC	37881337	37881448	ATCTGCATGGTACTCTGTCTCGTCAATGTCCAGCAGCCGAGCCAGCCCGAAGTCTGTAATTTTGACATGGTTGGGACTCTTGACCAGCACGTTCCGAGCGGCCAAGTCCCTG	TGTACGAGCCGCACATCCTCCNNNNNNNNCTTCAGCTTCCCGATATCCGACGGTAGTGTTTCACCTAACCTTGCCCCC	8;0	-	1	5
Actionable_ERBB2_exon21.4	17	37881349	37881365	CGCTCGGAACGTGCTGG	37881478	37881500	GCAGAGGAGGCTGGGTGGAGTGG	37881366	37881477	TCAAGAGTCCCAACCATGTCAAAATTACAGACTTCGGGCTGGCTCGGCTGCTGGACATTGACGAGACAGAGTACCATGCAGATGGGGGCAAGGTTAGGTGAAGGACCAAGGA	GCAGAGGAGGCTGGGTGGAGTGGNNNNNNNNCTTCAGCTTCCCGATATCCGACGGTAGTGTCGCTCGGAACGTGCTGG	8;0	+	1	5
Actionable_ERBB2_exon21.5	17	37881494	37881510	GGGCTAGACACCACTCC	37881359	37881381	TGGTTGGGACTCTTGACCAGCAC	37881382	37881493	ACCCAGCCTCCTCTGCTCCTTGGTCCTTCACCTAACCTTGCCCCCATCTGCATGGTACTCTGTCTCGTCAATGTCCAGCAGCCGAGCCAGCCCGAAGTCTGTAATTTTGACA	TGGTTGGGACTCTTGACCAGCACNNNNNNNNCTTCAGCTTCCCGATATCCGACGGTAGTGTGGGCTAGACACCACTCC	8;0	-	5	25
Actionable_FGFR1_exon6.4	8	38283579	38283594	TGTTCTCCAAGCCTGG	38283707	38283730	GCCCTTGTCAGAGGGCACCACAGA	38283595	38283706	CTCTTCCCACTAAACTCATTCCTCCTGCTGCCTCTGCCCTCTTACCCACGACATCCAGCTGGTATGTGTGGTTGATGCTGCCGTACTCATTCTCCACAATGCAGGTGTAGTT	GCCCTTGTCAGAGGGCACCACAGANNNNNNNNCTTCAGCTTCCCGATATCCGACGGTAGTGTTGTTCTCCAAGCCTGG	8;0	+	1	5
Actionable_FGFR1_exon7.5	8	38282094	38282110	AGCCACTGGATGTGCGG	38282223	38282245	GAAGATGGGAGAGGAGGCACTTG	38282111	38282222	CTGCGGGTCACTGTACACCTTACACATGAACTCCACGTTGCTACCCAGGGCCACTGTTTTGTTGGCGGGCAACCCTGCTTGCAGGATGGGCCGGTGAGGGGACCGCTCTGTG	GAAGATGGGAGAGGAGGCACTTGNNNNNNNNCTTCAGCTTCCCGATATCCGACGGTAGTGTAGCCACTGGATGTGCGG	8;0	+	1	5
Actionable_FGFR1_exon8.3	8	38279400	38279415	CTTAAGAAATGTCTCC	38279264	38279287	GTCCTGCCCTCGCCACGGGCACGG	38279288	38279399	TTTGAGGACGCAGGGGAGTATACGTGCTTGGCGGGTAACTCTATCGGACTCTCCCATCACTCTGCATGGTTGACCGTTCTGGAAGGTACACACTGTAACTTCTCCTCTCGAT	GTCCTGCCCTCGCCACGGGCACGGNNNNNNNNCTTCAGCTTCCCGATATCCGACGGTAGTGTCTTAAGAAATGTCTCC	8;0	-	1	5
Actionable_FGFR1_exon8.3a	8	38279400	38279415	CTTAAGAAATGTCTCC	38279264	38279287	GTCCTGCCCTCGCCACGGGCACGA	38279288	38279399	TTTGAGGACGCAGGGGAGTATACGTGCTTGGCGGGTAACTCTATCGGACTCTCCCATCACTCTGCATGGTTGACCGTTCTGGAAGGTACACACTGTAACTTCTCCTCTCGAT	GTCCTGCCCTCGCCACGGGCACGANNNNNNNNCTTCAGCTTCCCGATATCCGACGGTAGTGTCTTAAGAAATGTCTCC	8;0	-	1	5
Actionable_FGFR1_exon9.6	8	38276984	38277000	GAGGGCAGGGCATTAGA	38277113	38277135	AGTCACTCTTCTTGGTACCACTC	38277001	38277112	GGCCCAGAGAGAGAGGTGGTGCTGAGTGTGCAAATCCCCCATCTACTTTCTGTTACCTGTCTGCGCAGAGGGATGCTCTTGGCCAGCTTGTGCACAGCCATCTGGCTGTGGA	AGTCACTCTTCTTGGTACCACTCNNNNNNNNCTTCAGCTTCCCGATATCCGACGGTAGTGTGAGGGCAGGGCATTAGA	8;0	+	1	5
Actionable_FGFR1_exon11.2	8	38275541	38275556	GAACTTCACCAGCCCC	38275405	38275428	ACCCAACCGTGTGACCAAAGTGGC	38275429	38275540	AACTTATGCCACTCTCTGTTTCCCCCGAAAGACTGGTCTTAGGCAAACCCCTGGGAGAGGGCTGCTTTGGGCAGGTGGTGTTGGCAGAGGCTATCGGGCTGGACAAGGACAA	ACCCAACCGTGTGACCAAAGTGGCNNNNNNNNCTTCAGCTTCCCGATATCCGACGGTAGTGTGAACTTCACCAGCCCC	8;0	-	1	5
Actionable_FGFR1_exon11.4	8	38275451	38275471	GGCAGGTGGTGTTGGCAGAGG	38275320	38275338	AAACAGCAGGCCTCGGGCC	38275339	38275450	CTATCGGGCTGGACAAGGACAAACCCAACCGTGTGACCAAAGTGGCTGTGAAGATGTTGAAGTGTAAGTGATGCTTCTGTCCTTGCAAAGAAAATCTTGTCCCATTCCAAGC	AAACAGCAGGCCTCGGGCCNNNNNNNNCTTCAGCTTCCCGATATCCGACGGTAGTGTGGCAGGTGGTGTTGGCAGAGG	8;0	-	1	5
Actionable_FGFR1_exon12.3	8	38274797	38274812	GGGAAAGCCAGTCTGG	38274925	38274948	GTTGCGTCCGCTTTAAAGAACACG	38274813	38274924	CCGGCACCCACCATCCTGCGTGCAGGCCCCCAGCAGGTTGATGATATTCTTATGCTTCCCGATCATCTTCATCATCTCCATTTCTGAGATCAGGTCTGACAAGTCTTTCTCT	GTTGCGTCCGCTTTAAAGAACACGNNNNNNNNCTTCAGCTTCCCGATATCCGACGGTAGTGTGGGAAAGCCAGTCTGG	8;0	+	5	25
Actionable_FGFR1_exon13.2	8	38273646	38273666	TGTGCTGCTGGGGGTGGGGTT	38273515	38273533	GGGAGTACCTGCAGGCCCG	38273534	38273645	TCTTTGAGGTGAAGCCAAACCTGCTCACCTGCTGCTGGCCCCATGGCCTCTTCTCCTGTGCCTGCAGGTCCCTTGTATGTCATCGTGGAGTATGCCTCCAAGGGCAACCTGC	GGGAGTACCTGCAGGCCCGNNNNNNNNCTTCAGCTTCCCGATATCCGACGGTAGTGTTGTGCTGCTGGGGGTGGGGTT	8;0	-	1	5
Actionable_FGFR1_exon13.5	8	38273478	38273493	CTGCTACAACCCCAGC	38273342	38273365	TGGGTAATGCCAGGGTGGGAACAG	38273366	38273477	CACAACCCAGAGGAGCAGCTCTCCTCCAAGGACCTGGTGTCCTGCGCCTACCAGGTGGCCCGAGGCATGGAGTATCTGGCCTCCAAGAAGGTGTGGAACCTGAAGGCTCCCC	TGGGTAATGCCAGGGTGGGAACAGNNNNNNNNCTTCAGCTTCCCGATATCCGACGGTAGTGTCTGCTACAACCCCAGC	8;0	-	2	10
Actionable_FGFR1_exon14.2	8	38272315	38272331	GTAGTCGATGTGGTGAA	38272444	38272466	GGAGGCGGGGAGGTGAGGGAGCT	38272332	38272443	TGTCCCGTGCGAGGCCAAAGTCTGCTATCTTCATCACATTGTCCTCTGTCACCAGGACATTCCTGGCTGCCAGGTCTCGGTGTATGCACTGAGGAAGGAGGAAGGGAGAGCG	GGAGGCGGGGAGGTGAGGGAGCTNNNNNNNNCTTCAGCTTCCCGATATCCGACGGTAGTGTGTAGTCGATGTGGTGAA	8;0	+	1	5
Actionable_FGFR2_exon6.3	10	123298077	123298093	AGCCGCCACACGAGGAG	123298206	123298228	GAGGCTCCAGTGCTGGTTTCGTA	123298094	123298205	AGGCAAACTCACCCACAACATCCAGGTGGTACGTGTGATTGATGGACCCGTATTCATTCTCCACTACACAGGTATAATTTCCCTTGTCAGATGGGACCACACTTTCCATAAT	GAGGCTCCAGTGCTGGTTTCGTANNNNNNNNCTTCAGCTTCCCGATATCCGACGGTAGTGTAGCCGCCACACGAGGAG	8;0	+	1	5
Actionable_FGFR2_exon7.3	10	123279681	123279696	CTCTCTCCACCAGAGC	123279545	123279568	CCAGTGGATCAAGCACGTGGAAAA	123279569	123279680	GATCGCCTCACCGGCCCATCCTCCAAGCCGGACTGCCGGCAAATGCCTCCACAGTGGTCGGAGGAGACGTAGAGTTTGTCTGCAAGGTTTACAGTGATGCCCAGCCCCACAT	CCAGTGGATCAAGCACGTGGAAAANNNNNNNNCTTCAGCTTCCCGATATCCGACGGTAGTGTCTCTCTCCACCAGAGC	8;0	-	1	5
Actionable_FGFR2_exon7.6	10	123279439	123279460	AACCCATGAAGGAGACCCCAGT	123279573	123279590	GGGGCTGGGCATCACTGT	123279461	123279572	TGTGGGTACCTTTAGATTCAGAAAGTCCTCACCTTGAGAACCTTGAGGTAGGGCAGCCCGTCGGGCCCGTATTTACTGCCGTTCTTTTCCACGTGCTTGATCCACTGGATGT	GGGGCTGGGCATCACTGTNNNNNNNNCTTCAGCTTCCCGATATCCGACGGTAGTGTAACCCATGAAGGAGACCCCAGT	8;0	+	1	5
Actionable_FGFR2_exon8.3	10	123276780	123276795	AGCAGTCAACCAAGAA	123276908	123276931	CGTCCTCAAAAGTTACATTCCGAA	123276796	123276907	AAGGGAAAAAAACCCAGAGAGAAAGAACAGTATATACCTGGCAGAACTGTCAACCATGCAGAGTGAAAGGATATCCCAATAGAATTACCCGCCAAGCACGTATATTCCCCAG	CGTCCTCAAAAGTTACATTCCGAANNNNNNNNCTTCAGCTTCCCGATATCCGACGGTAGTGTAGCAGTCAACCAAGAA	8;0	+	1	5
Actionable_FGFR2_exon9.4	10	123274791	123274810	ACAGCTTCCCCAGACTACCT	123274659	123274678	GCTGTGCACAAGCTGACCAA	123274679	123274790	GGAGATAGCCATTTACTGCATAGGGGTCTTCTTAATCGCCTGTATGGTGGTAACAGTCATCCTGTGCCGAATGAAGAACACGACCAAGAAGCCAGACTTCAGCAGCCAGCCG	GCTGTGCACAAGCTGACCAANNNNNNNNCTTCAGCTTCCCGATATCCGACGGTAGTGTACAGCTTCCCCAGACTACCT	8;0	-	1	5
Actionable_FGFR2_exon11.3	10	123260449	123260464	TAGGCTGACACTGGGC	123260313	123260336	AGCGGGGAGGCGGGAGGCTCGGGG	123260337	123260448	AAGCCCCTGGGAGAAGGTTGCTTTGGGCAAGTGGTCATGGCGGAAGCAGTGGGAATTGACAAAGACAAGCCCAAGGAGGCGGTCACCGTGGCCGTGAAGATGTTGAAAGGTG	AGCGGGGAGGCGGGAGGCTCGGGGNNNNNNNNCTTCAGCTTCCCGATATCCGACGGTAGTGTTAGGCTGACACTGGGC	8;0	-	1	5
Actionable_FGFR2_exon12.3	10	123257985	123258000	AATGCAGTTTTTCCTC	123258113	123258136	GCATCATCTATGAACAGTAGGCAT	123258001	123258112	CTACTCACCATCCTGTGTGCAGGCTCCAAGAAGATTTATGATATTCTTGTGTTTCCCAATCATCTTCATCATCTCCATCTCTGACACCAGATCAGAAAGGTCTTTCTCTGTG	GCATCATCTATGAACAGTAGGCATNNNNNNNNCTTCAGCTTCCCGATATCCGACGGTAGTGTAATGCAGTTTTTCCTC	8;0	+	1	5
Actionable_FGFR2_exon13.3	10	123256229	123256245	CCTCAACAGGGCCTCTC	123256094	123256116	TGACCTTCAAGGACTTGGTGTCA	123256117	123256228	TATGTCATAGTTGAGTATGCCTCTAAAGGCAACCTCCGAGAATACCTCCGAGCCCGGAGGCCACCCGGGATGGAGTACTCCTATGACATTAACCGTGTTCCTGAGGAGCAGA	TGACCTTCAAGGACTTGGTGTCANNNNNNNNCTTCAGCTTCCCGATATCCGACGGTAGTGTCCTCAACAGGGCCTCTC	8;0	-	1	5
Actionable_FGFR2_exon13.4	10	123256014	123256031	CCACCCAGCCAAGTAGAA	123256144	123256165	CATAGGAGTACTCCATCCCGGG	123256032	123256143	TGTGAAAGACTCACTTTTTGGGAAGCCAAGTACTCCATGCCTCTGGCCAGCTGGTAGGTGCATGACACCAAGTCCTTGAAGGTCATCTGCTCCTCAGGAACACGGTTAATGT	CATAGGAGTACTCCATCCCGGGNNNNNNNNCTTCAGCTTCCCGATATCCGACGGTAGTGTCCACCCAGCCAAGTAGAA	8;0	+	1	5
Actionable_FGFR2_exon13.4a	10	123256014	123256031	CCACCCAACCAAGTAGAA	123256144	123256165	CATAGGAGTACTCCATCCCGGG	123256032	123256143	TGTGAAAGACTCACTTTTTGGGAAGCCAAGTACTCCATGCCTCTGGCCAGCTGGTAGGTGCATGACACCAAGTCCTTGAAGGTCATCTGCTCCTCAGGAACACGGTTAATGT	CATAGGAGTACTCCATCCCGGGNNNNNNNNCTTCAGCTTCCCGATATCCGACGGTAGTGTCCACCCAACCAAGTAGAA	8;0	+	1	5
Actionable_FGFR2_exon14.1	10	123247591	123247609	CCAAAACATTTCTGGCTGC	123247722	123247742	ATATAGCTGATGTTAAAAACC	123247610	123247721	TAAATCTCGATGAATACACTGAAATCAAGAAAGAAGCAAGAGAAATAACTAATTTCAAAACACCGCCAGAACAAAAAGGAAATATGTTCATTTCTTAAAATGCAGATAGAAA	ATATAGCTGATGTTAAAAACCNNNNNNNNCTTCAGCTTCCCGATATCCGACGGTAGTGTCCAAAACATTTCTGGCTGC	8;0	+	1	5
Actionable_FGFR3_exon6.1	4	1803439	1803459	AGCGTGTACGTCTGCCGGATG	1803308	1803326	GTGAGTGAGCGGAGGCAGC	1803327	1803438	CTGCCAAACTTGTTCTCCACGACGCAGGTGTAGTTGCCGCGGTCCGAGGGCACCACGCTTTCCATGACCAGGCTCCACTGCTGATGCCGCAGCTGCACCGGGACGCGGGCGG	GTGAGTGAGCGGAGGCAGCNNNNNNNNCTTCAGCTTCCCGATATCCGACGGTAGTGTAGCGTGTACGTCTGCCGGATG	8;0	-	1	5
Actionable_FGFR3_exon7.3	4	1803673	1803688	TTGAGCCACTGGATGT	1803537	1803560	TGTGGGGGCAGATGACGCTCAGGG	1803561	1803672	GGGGCTGTGCGTCACTGTACACCTTGCAGTGGAACTCCACGTCGCTGCCCAGCACCGCCGTCTGGTTGGCCGGCAGCCCCGCCTGCAGGATGGGCCGGTGCGGGGAGCGCTC	TGTGGGGGCAGATGACGCTCAGGGNNNNNNNNCTTCAGCTTCCCGATATCCGACGGTAGTGTTTGAGCCACTGGATGT	8;0	-	10	50
Actionable_FGFR3_exon7.7	4	1803694	1803710	TGGAGGTGAATGGCAGC	1803823	1803845	GCGGGTTGCGTGAGGATTTGGGT	1803711	1803822	AAGGTGGGCCCGGACGGCACACCCTACGTTACCGTGCTCAAGGTGGGCCACCGTGTGCACGTGGGTGCCGCCGCTGGGGCTCCTGGGCTGGCCCCAAGGGTGCCCCTTGGCT	GCGGGTTGCGTGAGGATTTGGGTNNNNNNNNCTTCAGCTTCCCGATATCCGACGGTAGTGTTGGAGGTGAATGGCAGC	8;0	+	1	5
Actionable_FGFR3_exon8.4	4	1805582	1805597	AGTGCGGAGCAGCAGC	1805446	1805469	GTGCAAGGAGAGAACCTCTAGCTC	1805470	1805581	AGCAGCAGAAGCCGGTACCTGGCAGCACCACCAGCCACGCAGAGTGATGAGAAAACCCAATAGAATTGCCCGCCAGGCAGGTGTACTCCCCGGCGTCCTCAAAGGTGACGTT	GTGCAAGGAGAGAACCTCTAGCTCNNNNNNNNCTTCAGCTTCCCGATATCCGACGGTAGTGTAGTGCGGAGCAGCAGC	8;0	-	1	5
Actionable_FGFR3_exon8.4a	4	1805582	1805597	AGTGGGGAGCAGCAGC	1805446	1805469	GTGCAAGGAGAGAACCTCTAGCTC	1805470	1805581	AGCAGCAGAAGCCGGTACCTGGCAGCACCACCAGCCACGCAGAGTGATGAGAAAACCCAATAGAATTGCCCGCCAGGCAGGTGTACTCCCCGGCGTCCTCAAAGGTGACGTT	GTGCAAGGAGAGAACCTCTAGCTCNNNNNNNNCTTCAGCTTCCCGATATCCGACGGTAGTGTAGTGGGGAGCAGCAGC	8;0	-	1	5
Actionable_FGFR3_exon8.6	4	1805672	1805687	TGAGGGCTCAAGAAGC	1805536	1805559	CAGCACCACCAGCCACGCAGAGTG	1805560	1805671	GGGACGGCCGTAAGTCACAGGATTCCCGTCCGTCCTGGCAGCTTTGGCGTGTCCCGAGCCAGCGTCCCCCAGACAGTGCGGAGCAGCAGCAGCAGCAGAAGCCGGTACCTGG	CAGCACCACCAGCCACGCAGAGTGNNNNNNNNCTTCAGCTTCCCGATATCCGACGGTAGTGTTGAGGGCTCAAGAAGC	8;0	-	1	5
Actionable_FGFR3_exon11.1	4	1807006	1807021	AGGCTGGGGTGGGGAC	1807134	1807157	GCGGAGGCCATCGGCATTGACAAG	1807022	1807133	CGTGGTGGGCTGAGAGTGGGCGAGTTTGCACACTCATGGTCCCTCTGCCTCCACTGCCAGGCTGACCCTGGGCAAGCCCCTTGGGGAGGGCTGCTTCGGCCAGGTGGTCATG	GCGGAGGCCATCGGCATTGACAAGNNNNNNNNCTTCAGCTTCCCGATATCCGACGGTAGTGTAGGCTGGGGTGGGGAC	8;0	+	1	5
Actionable_FGFR3_exon11.3	4	1807090	1807107	TGGGCAAGCCCCTTGGGG	1807220	1807241	CAGGGGTGCAGAGCAGGGCTGG	1807108	1807219	AGGGCTGCTTCGGCCAGGTGGTCATGGCGGAGGCCATCGGCATTGACAAGGACCGGGCCGCCAAGCCTGTCACCGTAGCCGTGAAGATGCTGAAAGGTGAGGAGGGGGCGGC	CAGGGGTGCAGAGCAGGGCTGGNNNNNNNNCTTCAGCTTCCCGATATCCGACGGTAGTGTTGGGCAAGCCCCTTGGGG	8;0	+	1	5
Actionable_FGFR3_exon12.6	4	1807355	1807371	ACAAAAACATCATCAAC	1807484	1807506	GTACGTGCTGGTGGAGTACGCGG	1807372	1807483	CTGCTGGGCGCCTGCACGCAGGGCGGTAGGTGCGGTAGCGGCGGTGGTGCCGGCTGGGCGGCCCTCCTGGGCCTGGCAGCCCGTCTGAGGAGCCCGTGTCCCCAGGGCCCCT	GTACGTGCTGGTGGAGTACGCGGNNNNNNNNCTTCAGCTTCCCGATATCCGACGGTAGTGTACAAAAACATCATCAAC	8;0	+	1	5
Actionable_FGFR3_exon13.3	4	1807607	1807626	AGGCACAGGACACCAGGTCC	1807475	1807494	CCAGCACGTACAGGGGCCCT	1807495	1807606	TTGAAGGTGAGCTGCTCCTCGGGCGGCTTGCAGGTGTCGAAGGAGTAGTCCAGGCCCGGGGGCCGCCGCGCCCGCAGAAACTCCCGCAGGTTACCCTTGGCCGCGTACTCCA	CCAGCACGTACAGGGGCCCTNNNNNNNNCTTCAGCTTCCCGATATCCGACGGTAGTGTAGGCACAGGACACCAGGTCC	8;0	-	10	50
Actionable_FGFR3_exon13.3a	4	1807607	1807626	AGGCACAGGACACCAGGTCC	1807475	1807494	CCAGCACGTACAGGGGACCT	1807495	1807606	TTGAAGGTGAGCTGCTCCTCGGGCGGCTTGCAGGTGTCGAAGGAGTAGTCCAGGCCCGGGGGCCGCCGCGCCCGCAGAAACTCCCGCAGGTTACCCTTGGCCGCGTACTCCA	CCAGCACGTACAGGGGACCTNNNNNNNNCTTCAGCTTCCCGATATCCGACGGTAGTGTAGGCACAGGACACCAGGTCC	8;0	-	1	5
Actionable_FGFR3_exon14.1	4	1807721	1807742	TGGGAGCAGCGGGGAGAGGTGG	1807855	1807872	GGCCCGGGACGTGCACAA	1807743	1807854	AGAGGCTTCAGCCCTGCCTCCCACCCCTTCCCCAGTGCATCCACAGGGACCTGGCTGCCCGCAATGTGCTGGTGACCGAGGACAACGTGATGAAGATCGCAGACTTCGGGCT	GGCCCGGGACGTGCACAANNNNNNNNCTTCAGCTTCCCGATATCCGACGGTAGTGTTGGGAGCAGCGGGGAGAGGTGG	8;0	+	1	5
CANCERHOTSPOT_GNA11_smMIP7	19	3118987	3119006	gacgagaaacatgatggatg	3118855	3118874	caatctgcaatcccaggacg	3118875	3118986	TCACGTTCTCAAAGCAGTGGATCCACTTCCTCCGCTCCGACCGCTGGCCCCCCACATCCACCATCCTGAAAGGACACAGCGCCAGGACTCAGCCACCTGGCGCCCCAAGGCC	caatctgcaatcccaggacgCTTCAGCTTCCCGATATCCGACGGTAGTGTgacgagaaacatgatggatg	8;0	-	10	50
CANCERHOTSPOT_GNA11_smMIP2	19	3114939	3114958	cagctacctgaccgacgttg	3115071	3115090	gtaccgcccgggccacagca	3114959	3115070	ACCGCATCGCCACCTTGGGCTACCTGCCCACCCAGCAGGACGTGCTGCGGGTCCGCGTGCCCACCACCGGCATCATCGAGTACCCTTTCGACCTGGAGAACATCATCTTCCG	gtaccgcccgggccacagcaCTTCAGCTTCCCGATATCCGACGGTAGTGTcagctacctgaccgacgttg	8;0	+	5	25
CANCERHOTSPOT_GNA11_smMIP3	19	3115049	3115068	gaagatgatgttctccaggt	3114917	3114936	acacagcggtgggtgctcag	3114937	3115048	CGAAAGGGTACTCGATGATGCCGGTGGTGGGCACGCGGACCCGCAGCACGTCCTGCTGGGTGGGCAGGTAGCCCAAGGTGGCGATGCGGTCAACGTCGGTCAGGTAGCTGCA	acacagcggtgggtgctcagCTTCAGCTTCCCGATATCCGACGGTAGTGTgaagatgatgttctccaggt	8;0	-	5	25
CANCERHOTSPOT_GNA11_smMIP5	19	3118841	3118856	gcttgggtgggagccg	3118969	3118992	actgctttgagaacgtgacatcca	3118857	3118968	TCCTGGGATTGCAGATTGGGCCTTGGGGCGCCAGGTGGCTGAGTCCTGGCGCTGTGTCCTTTCAGGATGGTGGATGTGGGGGGCCAGCGGTCGGAGCGGAGGAAGTGGATCC	actgctttgagaacgtgacatccaCTTCAGCTTCCCGATATCCGACGGTAGTGTgcttgggtgggagccg	8;0	+	5	25
CANCERHOTSPOT_GNA11_smMIP6	19	3118897	3118912	gagtcctggcgctgtg	3119025	3119048	caagtcctggtggagtcggacaac	3118913	3119024	TCCTTTCAGGATGGTGGATGTGGGGGGCCAGCGGTCGGAGCGGAGGAAGTGGATCCACTGCTTTGAGAACGTGACATCCATCATGTTTCTCGTCGCCCTCAGCGAATACGAC	caagtcctggtggagtcggacaacCTTCAGCTTCCCGATATCCGACGGTAGTGTgagtcctggcgctgtg	8;0	+	2	10
CANCERHOTSPOT_GNAQ_smMIP2	9	80409383	80409398	ttgtctgactccacga	80409511	80409534	gcaaggttaacaatactcatatta	80409399	80409510	GAACTTGATCATATTCACTAAGCGCTACTAGAAACATGATAGAGGTGACATTTTCAAAGCAGTGTATCCATTTTCTTCTCTCTGACCTTTGGCCCCCTACATCGACCATTCT	gcaaggttaacaatactcatattaCTTCAGCTTCCCGATATCCGACGGTAGTGTttgtctgactccacga	8;0	+	2	10
CANCERHOTSPOT_GNAQ_smMIP4	9	80409575	80409593	ctaagtttgtaagtagtgc	80409442	80409462	cactgctttgaaaatgtcacc	80409463	80409574	TATATTTATGTTGACTTTTTAGTTTTACTTTATATGTTATTAATATGAGTATTGTTAACCTTGCAGAATGGTCGATGTAGGGGGCCAAAGGTCAGAGAGAAGAAAATGGATA	cactgctttgaaaatgtcaccCTTCAGCTTCCCGATATCCGACGGTAGTGTctaagtttgtaagtagtgc	8;0	-	1	5
CANCERHOTSPOT_GNAQ_smMIP5	9	80412410	80412429	ataggtttcatggactcagt	80412542	80412561	cgcggtccaagtcattaaga	80412430	80412541	TACTACCTGAAAATGACACTTTGTAAGTCAAAGGGGTATTCGATGATCCCTGTGGTGGGGACTCGAACTCTAAGCACATCTTGTTGCGTAGGCAGGTAGGCAGGGTCAGCTA	cgcggtccaagtcattaagaCTTCAGCTTCCCGATATCCGACGGTAGTGTataggtttcatggactcagt	8;0	+	2	10
CANCERHOTSPOT_GNAQ_smMIP7	9	80412503	80412518	acgcaacaagatgtgc	80412367	80412390	gagtacatttggtaaactctataa	80412391	80412502	TTAGAGTTCGAGTCCCCACCACAGGGATCATCGAATACCCCTTTGACTTACAAAGTGTCATTTTCAGGTAGTAACTGAGTCCATGAAACCTATTTCCCAGCTTTTATGCCTT	gagtacatttggtaaactctataaCTTCAGCTTCCCGATATCCGACGGTAGTGTacgcaacaagatgtgc	8;0	-	2	10
CANCERHOTSPOT_GNAS_smMIP2	20	57484385	57484404	tgacctcaattttgtttcag	57484517	57484536	ggtttcttgacattcacccc	57484405	57484516	GACCTGCTTCGCTGCCGTGTCCTGACTTCTGGAATCTTTGAGACCAAGTTCCAGGTGGACAAAGTCAACTTCCAGTAAGCCAACTGTTACCTTTTTATATAACAGAGATCAT	ggtttcttgacattcaccccCTTCAGCTTCCCGATATCCGACGGTAGTGTtgacctcaattttgtttcag	8;0	+	2	10
CANCERHOTSPOT_GNAS_smMIP2a	20	57484385	57484404	tgacctcaattttgtttcag	57484517	57484536	ggtttcttgacagtcacccc	57484405	57484516	GACCTGCTTCGCTGCCGTGTCCTGACTTCTGGAATCTTTGAGACCAAGTTCCAGGTGGACAAAGTCAACTTCCAGTAAGCCAACTGTTACCTTTTTATATAACAGAGATCAT	ggtttcttgacagtcaccccCTTCAGCTTCCCGATATCCGACGGTAGTGTtgacctcaattttgtttcag	8;0	+	2	10
CANCERHOTSPOT_GNAS_smMIP3	20	57484456	57484475	aagttgactttgtccacctg	57484324	57484343	atctaaagcaaaggtctgga	57484344	57484455	GAACTTGGTCTCAAAGATTCCAGAAGTCAGGACACGGCAGCGAAGCAGGTCCTGAAACAAAATTGAGGTCAATGGATCTCACCAAAGCCAACCGAAACAGTAATAATTGCCA	atctaaagcaaaggtctggaCTTCAGCTTCCCGATATCCGACGGTAGTGTaagttgactttgtccacctg	8;0	-	2	10
CANCERHOTSPOT_GNAS_smMIP3a	20	57484456	57484475	aagttgactttgtccacctg	57484324	57484343	atctaaagcaaaggtctcga	57484344	57484455	GAACTTGGTCTCAAAGATTCCAGAAGTCAGGACACGGCAGCGAAGCAGGTCCTGAAACAAAATTGAGGTCAATGGATCTCACCAAAGCCAACCGAAACAGTAATAATTGCCA	atctaaagcaaaggtctcgaCTTCAGCTTCCCGATATCCGACGGTAGTGTaagttgactttgtccacctg	8;0	-	2	10
CANCERHOTSPOT_GNAS_smMIP6	20	57484502	57484521	tataacagagatcatggttt	57484634	57484653	gctaggatgctgtgggcttg	57484522	57484633	CTTGACATTCACCCCAGTCCCTCTGGAATAACCAGCTGTCCTCCTCCCCACCAGCATGTTTGACGTGGGTGGCCAGCGCGATGAACGCCGCAAGTGGATCCAGTGCTTCAAC	gctaggatgctgtgggcttgCTTCAGCTTCCCGATATCCGACGGTAGTGTtataacagagatcatggttt	8;0	+	1	5
CANCERHOTSPOT_GNAS_smMIP6a	20	57484502	57484521	tataacagagatcatggttt	57484634	57484653	ggtaggatgctgtgggcttg	57484522	57484633	CTTGACATTCACCCCAGTCCCTCTGGAATAACCAGCTGTCCTCCTCCCCACCAGCATGTTTGACGTGGGTGGCCAGCGCGATGAACGCCGCAAGTGGATCCAGTGCTTCAAC	ggtaggatgctgtgggcttgCTTCAGCTTCCCGATATCCGACGGTAGTGTtataacagagatcatggttt	8;0	+	1	5
CANCERHOTSPOT_GNAS_smMIP8	20	57484672	57484691	cctaacaacacagaagcaaa	57484540	57484559	cagctggttattccagaggg	57484560	57484671	GCGTTCTTTACGAACAGCCAAGCCCACAGCATCCTACCGTTGAAGCACTGGATCCACTTGCGGCGTTCATCGCGCTGGCCACCCACGTCAAACATGCTGGTGGGGAGGAGGA	cagctggttattccagagggCTTCAGCTTCCCGATATCCGACGGTAGTGTcctaacaacacagaagcaaa	8;0	-	1	5
CANCERHOTSPOT_HRAS_smMIP1	11	533771	533786	ctggtggatgtcctca	533899	533922	acaggcacgtctccccatcaatga	533787	533898	AAAGACTTGGTGTTGTTGATGGCAAACACACACAGGAAGCCCTCCCCGGTGCGCATGTACTGGTCCCGCATGGCGCTGTACTCCTCCTGGCCGGCGGTATCCAGGATGTCCA	acaggcacgtctccccatcaatgaCTTCAGCTTCCCGATATCCGACGGTAGTGTctggtggatgtcctca	8;0	+	1	5
CANCERHOTSPOT_HRAS_smMIP3a	11	533940	533955	tcctcctgcaggattc	533804	533827	ggcttcctgtgtgtgtttgccatc	533828	533939	CTACCGGAAGCAGGTGGTCATTGATGGGGAGACGTGCCTGTTGGACATCCTGGATACCGCCGGCCAGGAGGAGTACAGCGCCATGCGGGACCAGTACATGCGCACCGGGGAG	ggcttcctgtgtgtgtttgccatcCTTCAGCTTCCCGATATCCGACGGTAGTGTtcctcctgcaggattc	8;0	-	1	5
CANCERHOTSPOT_HRAS_smMIP4	11	533940	533955	tcctcctgcaggattc	533804	533827	ggcttcctgtgtgtgtttgctatc	533828	533939	CTACCGGAAGCAGGTGGTCATTGATGGGGAGACGTGCCTGTTGGACATCCTGGATACCGCCGGCCAGGAGGAGTACAGCGCCATGCGGGACCAGTACATGCGCACCGGGGAG	ggcttcctgtgtgtgtttgctatcCTTCAGCTTCCCGATATCCGACGGTAGTGTtcctcctgcaggattc	8;0	-	1	5
CANCERHOTSPOT_HRAS_smMIP5	11	534180	534195	tgctggcacctggacg	534308	534331	cttatattccgtcatcgctcctca	534196	534307	GCGGCGCCAGGCTCACCTCTATAGTGGGGTCGTATTCGTCCACAAAATGGTTCTGGATCAGCTGGATGGTCAGCGCACTCTTGCCCACACCGCCGGCGCCCACCACCACCAG	cttatattccgtcatcgctcctcaCTTCAGCTTCCCGATATCCGACGGTAGTGTtgctggcacctggacg	8;0	+	10	50
CANCERHOTSPOT_HRAS_smMIP7	11	534351	534368	aggagaccctgtaggagg	534217	534238	gtggacgaatacgaccccacta	534239	534350	ACCCCGGGCCGCAGGCCCCTGAGGAGCGATGACGGAATATAAGCTGGTGGTGGTGGGCGCCGGCGGTGTGGGCAAGAGTGCGCTGACCATCCAGCTGATCCAGAACCATTTT	gtggacgaatacgaccccactaCTTCAGCTTCCCGATATCCGACGGTAGTGTaggagaccctgtaggagg	8;0	-	1	5
CANCERHOTSPOT_IDH1_smMIP2	2	209113076	209113095	ttgccaacatgacttacttg	209113208	209113227	cgtatggtgccatttggtga	209113096	209113207	ATCCCCATAAGCATGACGACCTATGATGATAGGTTTTACCCATCCACTCACAAGCCGGGGGATATTTTTGCAGATAATGGCTTCTCTGAAGACCGTGCCACCCAGAATATTT	cgtatggtgccatttggtgaCTTCAGCTTCCCGATATCCGACGGTAGTGTttgccaacatgacttacttg	8;0	+	1	5
CANCERHOTSPOT_IDH1_smMIP3	2	209113157	209113176	gccattatctgcaaaaatat	209113025	209113044	gcccagaaatttccaacttg	209113045	209113156	CCCCCGGCTTGTGAGTGGATGGGTAAAACCTATCATCATAGGTCGTCATGCTTATGGGGATCAAGTAAGTCATGTTGGCAATAATGTGATTTTGCATGTTTTTTTTTTCATG	gcccagaaatttccaacttgCTTCAGCTTCCCGATATCCGACGGTAGTGTgccattatctgcaaaaatat	8;0	-	1	5
CANCERHOTSPOT_IDH2_smMIP1	15	90631716	90631734	caaagtctgtggccttgta	90631847	90631867	gtgatgggcttggtccagcca	90631735	90631846	CTGCAGAGACAAGAGGATGGCTAGGCGAGGAGCTCCAGTCGGGGGGTGCCCAGGTCAGTGGATCCCCTCTCCACCCTGGCCTACCTGGTCGCCATGGGCGTGCCTGCCAATG	gtgatgggcttggtccagccaCTTCAGCTTCCCGATATCCGACGGTAGTGTcaaagtctgtggccttgta	8;0	+	1	5
CANCERHOTSPOT_IDH2_smMIP4	15	90631862	90631881	cagccagggactaggcgtgg	90631994	90632013	ataatagtggtcccactgca	90631882	90631993	GATGTTTTTGCAGATGATGGGCTCCCGGAAGACAGTCCCCCCCAGGATGTTCCGGATAGTTCCATTGGGACTTTTCCACATCTTCTTCAGCTTGAACTCTGTGAGGACAGAG	ataatagtggtcccactgcaCTTCAGCTTCCCGATATCCGACGGTAGTGTcagccagggactaggcgtgg	8;0	+	1	5
CANCERHOTSPOT_IDH2_smMIP6	15	90631946	90631965	aagatgtggaaaagtcccaa	90631814	90631833	gcccatggcgaccaggtagg	90631834	90631945	TGGAACTATCCGGAACATCCTGGGGGGGACTGTCTTCCGGGAGCCCATCATCTGCAAAAACATCCCACGCCTAGTCCCTGGCTGGACCAAGCCCATCACCATTGGCAGGCAC	gcccatggcgaccaggtaggCTTCAGCTTCCCGATATCCGACGGTAGTGTaagatgtggaaaagtcccaa	8;0	-	1	5
CANCERHOTSPOT_JAK2_smMIP1	9	5073667	5073686	aacaattctttgtacttttt	5073799	5073818	caggctttctaatgcctttc	5073687	5073798	TTTTTCCTTAGTCTTTCTTTGAAGCAGCAAGTATGATGAGCAAGCTTTCTCACAAGCATTTGGTTTTAAATTATGGAGTATGTGTCTGTGGAGACGAGAGTAAGTAAAACTA	caggctttctaatgcctttcCTTCAGCTTCCCGATATCCGACGGTAGTGTaacaattctttgtacttttt	8;0	+	1	5
CANCERHOTSPOT_JAK2_smMIP2	9	5073680	5073699	acttttttttttccttagtc	5073812	5073831	gcctttctcagagcatctgt	5073700	5073811	TTTCTTTGAAGCAGCAAGTATGATGAGCAAGCTTTCTCACAAGCATTTGGTTTTAAATTATGGAGTATGTGTCTGTGGAGACGAGAGTAAGTAAAACTACAGGCTTTCTAAT	gcctttctcagagcatctgtCTTCAGCTTCCCGATATCCGACGGTAGTGTacttttttttttccttagtc	8;0	+	1	5
CANCERHOTSPOT_JAK2_smMIP3	9	5073844	5073863	atcctgaaactgaattttct	5073712	5073731	gcttgctcatcatacttgct	5073732	5073843	ATATAAACAAAAACAGATGCTCTGAGAAAGGCATTAGAAAGCCTGTAGTTTTACTTACTCTCGTCTCCACAGACACATACTCCATAATTTAAAACCAAATGCTTGTGAGAAA	gcttgctcatcatacttgctCTTCAGCTTCCCGATATCCGACGGTAGTGTatcctgaaactgaattttct	8;0	-	1	5
CANCERHOTSPOT_KIT_smMIP2	4	55589708	55589725	tttccagcactctgacat	55589838	55589859	gtatttttgtccaggaactgag	55589726	55589837	ATGGCCATTTCTGTTTTCCTGTAGCAAAACCAGAAATCCTGACTTACGACAGGCTCGTGAATGGCATGCTCCAATGTGTGGCAGCAGGATTCCCAGAGCCCACAATAGATTG	gtatttttgtccaggaactgagCTTCAGCTTCCCGATATCCGACGGTAGTGTtttccagcactctgacat	8;0	+	1	5
CANCERHOTSPOT_KIT_smMIP3	4	55589769	55589784	ttacgacaggctcgtg	55589897	55589920	gcagaggggaaggactgcaattca	55589785	55589896	AATGGCATGCTCCAATGTGTGGCAGCAGGATTCCCAGAGCCCACAATAGATTGGTATTTTTGTCCAGGAACTGAGCAGAGGTGAGATGATTATTTTTGGCACTGCTTATAAT	gcagaggggaaggactgcaattcaCTTCAGCTTCCCGATATCCGACGGTAGTGTttacgacaggctcgtg	8;0	+	1	5
CANCERHOTSPOT_KIT_smMIP5	4	55589823	55589840	taccaatctattgtgggc	55589689	55589710	aaaacctcagcaacattcactt	55589711	55589822	TCTGGGAATCCTGCTGCCACACATTGGAGCATGCCATTCACGAGCCTGTCGTAAGTCAGGATTTCTGGTTTTGCTACAGGAAAACAGAAATGGCCATATGTCAGAGTGCTGG	aaaacctcagcaacattcacttCTTCAGCTTCCCGATATCCGACGGTAGTGTtaccaatctattgtgggc	8;0	-	1	5
CANCERHOTSPOT_KIT_smMIP7	4	55589910	55589929	aaattcaagtgaattgcagt	55589778	55589797	ggagcatgccattcacgagc	55589798	55589909	CCTTCCCCTCTGCATTATAAGCAGTGCCAAAAATAATCATCTCACCTCTGCTCAGTTCCTGGACAAAAATACCAATCTATTGTGGGCTCTGGGAATCCTGCTGCCACACATT	ggagcatgccattcacgagcCTTCAGCTTCCCGATATCCGACGGTAGTGTaaattcaagtgaattgcagt	8;0	-	1	5
CANCERHOTSPOT_KIT_smMIP8	4	55592003	55592022	ttttgttttcttccctttag	55592135	55592154	ggcatggttgaatgtaaggc	55592023	55592134	ATGCTCTGCTTCTGTACTGCCAGTGGATGTGCAGACACTAAACTCATCTGGGCCACCGTTTGGAAAGCTAGTGGTTCAGAGTTCTATAGATTCTAGTGCATTCAAGCACAAT	ggcatggttgaatgtaaggcCTTCAGCTTCCCGATATCCGACGGTAGTGTttttgttttcttccctttag	8;0	+	1	5
CANCERHOTSPOT_KIT_smMIP9	4	55592003	55592022	ttttgttttcttccctttag	55592135	55592154	ggcacggttgaatgtaaggc	55592023	55592134	ATGCTCTGCTTCTGTACTGCCAGTGGATGTGCAGACACTAAACTCATCTGGGCCACCGTTTGGAAAGCTAGTGGTTCAGAGTTCTATAGATTCTAGTGCATTCAAGCACAAT	ggcacggttgaatgtaaggcCTTCAGCTTCCCGATATCCGACGGTAGTGTttttgttttcttccctttag	8;0	+	1	5
CANCERHOTSPOT_KIT_smMIP11	4	55592068	55592083	atctgggccaccgttt	55592196	55592219	catttaaaggtaacaacaaaggta	55592084	55592195	GGAAAGCTAGTGGTTCAGAGTTCTATAGATTCTAGTGCATTCAAGCACAATGGCACGGTTGAATGTAAGGCTTACAACGATGTGGGCAAGACTTCTGCCTATTTTAACTTTG	catttaaaggtaacaacaaaggtaCTTCAGCTTCCCGATATCCGACGGTAGTGTatctgggccaccgttt	8;0	+	1	5
CANCERHOTSPOT_KIT_smMIP12	4	55592071	55592087	ttccaaacggtggccca	55591936	55591958	gggatgtggcatacttttaaaac	55591959	55592070	GATGAGTTTAGTGTCTGCACATCCACTGGCAGTACAGAAGCAGAGCATCTAAAGGGAAGAAAACAAAAGCCCTGGCTTACTCTAGGAAAATAAATAAATACATAAAACACTT	gggatgtggcatacttttaaaacCTTCAGCTTCCCGATATCCGACGGTAGTGTttccaaacggtggccca	8;0	-	1	5
CANCERHOTSPOT_KIT_smMIP15	4	55592146	55592165	catcgttgtaagccttacat	55592014	55592033	aagcagagcatctaaaggga	55592034	55592145	TCAACCGTGCCATTGTGCTTGAATGCACTAGAATCTATAGAACTCTGAACCACTAGCTTTCCAAACGGTGGCCCAGATGAGTTTAGTGTCTGCACATCCACTGGCAGTACAG	aagcagagcatctaaagggaCTTCAGCTTCCCGATATCCGACGGTAGTGTcatcgttgtaagccttacat	8;0	-	1	5
CANCERHOTSPOT_KIT_smMIP17	4	55592250	55592269	tatggtagacagagcctaaa	55592118	55592137	gccattgtgcttgaatgcac	55592138	55592249	CATCCCCTTAAATTGGATTAAAAAGAAATATACCTTTGTTGTTACCTTTAAATGCAAAGTTAAAATAGGCAGAAGTCTTGCCCACATCGTTGTAAGCCTTACATTCAACCGT	gccattgtgcttgaatgcacCTTCAGCTTCCCGATATCCGACGGTAGTGTtatggtagacagagcctaaa	8;0	-	1	5
CANCERHOTSPOT_KIT_smMIP19	4	55593562	55593581	ttttccctttctccccacag	55593694	55593713	acaggctgagttttggtcag	55593582	55593693	AAACCCATGTATGAAGTACAGTGGAAGGTTGTTGAGGAGATAAATGGAAACAATTATGTTTACATAGACCCAACACAACTTCCTTATGATCACAAATGGGAGTTTCCCAGAA	acaggctgagttttggtcagCTTCAGCTTCCCGATATCCGACGGTAGTGTttttccctttctccccacag	8;0	+	1	5
CANCERHOTSPOT_KIT_smMIP20	4	55593581	55593600	gaaacccatgtatgaagtac	55593713	55593732	gtatgaaacaggggctttcc	55593601	55593712	AGTGGAAGGTTGTTGAGGAGATAAATGGAAACAATTATGTTTACATAGACCCAACACAACTTCCTTATGATCACAAATGGGAGTTTCCCAGAAACAGGCTGAGTTTTGGTCA	gtatgaaacaggggctttccCTTCAGCTTCCCGATATCCGACGGTAGTGTgaaacccatgtatgaagtac	8;0	+	1	5
CANCERHOTSPOT_KIT_smMIP21	4	55593635	55593654	ttgggtctatgtaaacataa	55593503	55593522	gcactctggagagagaacaa	55593523	55593634	TTGTTTCCATTTATCTCCTCAACAACCTTCCACTGTACTTCATACATGGGTTTCTGTGGGGAGAAAGGGAAAAATAGATCACCTTTTAATAATTATTGTCTCAGTCATTAGA	gcactctggagagagaacaaCTTCAGCTTCCCGATATCCGACGGTAGTGTttgggtctatgtaaacataa	8;0	-	1	5
CANCERHOTSPOT_KIT_smMIP23	4	55593725	55593744	aaaaggtgacatggaaagcc	55593593	55593612	caaccttccactgtacttca	55593613	55593724	CCTGTTTCATACTGACCAAAACTCAGCCTGTTTCTGGGAAACTCCCATTTGTGATCATAAGGAAGTTGTGTTGGGTCTATGTAAACATAATTGTTTCCATTTATCTCCTCAA	caaccttccactgtacttcaCTTCAGCTTCCCGATATCCGACGGTAGTGTaaaaggtgacatggaaagcc	8;0	-	1	5
CANCERHOTSPOT_KIT_smMIP26	4	55594156	55594175	aatgcatgtttccaatttta	55594288	55594307	gtaaagccgtgtccaagctg	55594176	55594287	GCGAGTGCCCATTTGACAGAACGGGAAGCCCTCATGTCTGAACTCAAAGTCCTGAGTTACCTTGGTAATCACATGAATATTGTGAATCTACTTGGAGCCTGCACCATTGGAG	gtaaagccgtgtccaagctgCTTCAGCTTCCCGATATCCGACGGTAGTGTaatgcatgtttccaatttta	8;0	+	1	5
CANCERHOTSPOT_KIT_smMIP30	4	55594325	55594344	aatgtcatgttttgataacc	55594193	55594212	acatgagggcttcccgttct	55594213	55594324	TGACAGACAATAAAAGGCAGCTTGGACACGGCTTTACCTCCAATGGTGCAGGCTCCAAGTAGATTCACAATATTCATGTGATTACCAAGGTAACTCAGGACTTTGAGTTCAG	acatgagggcttcccgttctCTTCAGCTTCCCGATATCCGACGGTAGTGTaatgtcatgttttgataacc	8;0	-	1	5
CANCERHOTSPOT_KIT_smMIP31	4	55595454	55595473	atctatatatctcaccttct	55595586	55595605	aaagcaggaagatcatgcag	55595474	55595585	TTCTAACCTTTTCTTATGTGCTTTTAGGGCCCACCCTGGTCATTACAGAATATTGTTGCTATGGTGATCTTTTGAATTTTTTGAGAAGAAAACGTGATTCATTTATTTGTTC	aaagcaggaagatcatgcagCTTCAGCTTCCCGATATCCGACGGTAGTGTatctatatatctcaccttct	8;0	+	1	5
CANCERHOTSPOT_KIT_smMIP32	4	55595495	55595510	ttttagggcccaccct	55595623	55595646	aatcttctgcattcaaaggagtct	55595511	55595622	GGTCATTACAGAATATTGTTGCTATGGTGATCTTTTGAATTTTTTGAGAAGAAAACGTGATTCATTTATTTGTTCAAAGCAGGAAGATCATGCAGAAGCTGCACTTTATAAG	aatcttctgcattcaaaggagtctCTTCAGCTTCCCGATATCCGACGGTAGTGTttttagggcccaccct	8;0	+	1	5
CANCERHOTSPOT_KIT_smMIP33	4	55595538	55595557	tcaaaaaattcaaaagatca	55595406	55595425	gggtggtcatggccattaat	55595426	55595537	CCATAGCAACAATATTCTGTAATGACCAGGGTGGGCCCTAAAAGCACATAAGAAAAGGTTAGAAAGAAGGTGAGATATATAGATTAATTCTGCCTCCCATAAAAATACCCAA	gggtggtcatggccattaatCTTCAGCTTCCCGATATCCGACGGTAGTGTtcaaaaaattcaaaagatca	8;0	-	1	5
CANCERHOTSPOT_KIT_smMIP34	4	55595576	55595595	ttatttgttcaaagcaggaa	55595708	55595727	gggtttgcaatcaaggctga	55595596	55595707	GATCATGCAGAAGCTGCACTTTATAAGAATCTTCTGCATTCAAAGGAGTCTTCCTGGTAAGACTGATTTACATAAATAGTTAGCTGTTGACAGGCAGTTCATGGGGTCATAA	gggtttgcaatcaaggctgaCTTCAGCTTCCCGATATCCGACGGTAGTGTttatttgttcaaagcaggaa	8;0	+	1	5
CANCERHOTSPOT_KIT_smMIP34a	4	55595576	55595595	ttatttcttcaaagcaggaa	55595708	55595727	gggtttgcaatcaaggctga	55595596	55595707	GATCATGCAGAAGCTGCACTTTATAAGAATCTTCTGCATTCAAAGGAGTCTTCCTGGTAAGACTGATTTACATAAATAGTTAGCTGTTGACAGGCAGTTCATGGGGTCATAA	gggtttgcaatcaaggctgaCTTCAGCTTCCCGATATCCGACGGTAGTGTttatttcttcaaagcaggaa	8;0	+	1	5
CANCERHOTSPOT_KIT_smMIP35	4	55595599	55595615	agtgcagcttctgcatg	55595464	55595486	gaaaaggttagaaagaaggtgag	55595487	55595598	ATCTTCCTGCTTTGAACAAATAAATGAATCACGTTTTCTTCTCAAAAAATTCAAAAGATCACCATAGCAACAATATTCTGTAATGACCAGGGTGGGCCCTAAAAGCACATAA	gaaaaggttagaaagaaggtgagCTTCAGCTTCCCGATATCCGACGGTAGTGTagtgcagcttctgcatg	8;0	-	1	5
CANCERHOTSPOT_KIT_smMIP36	4	55595684	55595701	ccccatgaactgcctgtc	55595550	55595571	atcacgttttcttctcaaaaaa	55595572	55595683	AACAGCTAACTATTTATGTAAATCAGTCTTACCAGGAAGACTCCTTTGAATGCAGAAGATTCTTATAAAGTGCAGCTTCTGCATGATCTTCCTGCTTTGAACAAATAAATGA	atcacgttttcttctcaaaaaaCTTCAGCTTCCCGATATCCGACGGTAGTGTccccatgaactgcctgtc	8;0	-	1	5
CANCERHOTSPOT_KIT_smMIP40	4	55599307	55599322	tggtctagccagagac	55599435	55599458	actttcataatgtaaatcctgtct	55599323	55599434	ATCAAGAATGATTCTAATTATGTGGTTAAAGGAAACGTGAGTACCCATTCTCTGCTTGACAGTCCTGCAAAGGATTTTTAGTTTCAACTTTCGATAAAAATTGTTTCCTGTG	actttcataatgtaaatcctgtctCTTCAGCTTCCCGATATCCGACGGTAGTGTtggtctagccagagac	8;0	+	1	5
CANCERHOTSPOT_KIT_smMIP40a	4	55599307	55599322	tggtctagccagagac	55599435	55599458	attttcataatgtaaatcctgtct	55599323	55599434	ATCAAGAATGATTCTAATTATGTGGTTAAAGGAAACGTGAGTACCCATTCTCTGCTTGACAGTCCTGCAAAGGATTTTTAGTTTCAACTTTCGATAAAAATTGTTTCCTGTG	attttcataatgtaaatcctgtctCTTCAGCTTCCCGATATCCGACGGTAGTGTtggtctagccagagac	8;0	+	1	5
CANCERHOTSPOT_KIT_smMIP41	4	55599342	55599359	cgtttcctttaaccacat	55599208	55599229	ggttggaggagaaaagaaaacc	55599230	55599341	AATTAGAATCATTCTTGATGTCTCTGGCTAGACCAAAATCACAAATCTTTGTGATCCGACCATGAGTAAGGAGGATATTTCTGGCTGCCAAGTCTCTGTGAATACACTATTA	ggttggaggagaaaagaaaaccCTTCAGCTTCCCGATATCCGACGGTAGTGTcgtttcctttaaccacat	8;0	-	1	5
CANCERHOTSPOT_KIT_smMIP42	4	55599380	55599399	aaatcctttgcaggactgtc	55599248	55599267	atatttctggctgccaagtc	55599268	55599379	AAGCAGAGAATGGGTACTCACGTTTCCTTTAACCACATAATTAGAATCATTCTTGATGTCTCTGGCTAGACCAAAATCACAAATCTTTGTGATCCGACCATGAGTAAGGAGG	atatttctggctgccaagtcCTTCAGCTTCCCGATATCCGACGGTAGTGTaaatcctttgcaggactgtc	8;0	-	1	5
Actionable_KIT_exon15.1	4	55597464	55597479	TTCAGTCATGACTTGT	55597592	55597615	ACCTACCTATCAAGCAACCAAGAG	55597480	55597591	TTCATCTCTCCCAGCAGCGATAGTACTAATGAGTACATGGACATGAAACCTGGAGTTTCTTATGTTGTCCCAACCAAGGCCGACAAAAGGAGATCTGTGAGAATAGGTGAGT	ACCTACCTATCAAGCAACCAAGAGNNNNNNNNCTTCAGCTTCCCGATATCCGACGGTAGTGTTTCAGTCATGACTTGT	8;0	+	5	25
Actionable_KIT_exon15.2	4	55597608	55597624	GTAAAGTTACTCTTGGT	55597473	55597495	TGCTGGGAGAGATGAAACAAGTC	55597496	55597607	TGCTTGATAGGTAGGTACTCACCTATTCTCACAGATCTCCTTTTGTCGGCCTTGGTTGGGACAACATAAGAAACTCCAGGTTTCATGTCCATGTACTCATTAGTACTATCGC	TGCTGGGAGAGATGAAACAAGTCNNNNNNNNCTTCAGCTTCCCGATATCCGACGGTAGTGTGTAAAGTTACTCTTGGT	8;0	-	1	5
Actionable_KIT_exon16.1	4	55598104	55598120	AAAAGCTCAGCAAGTCT	55597969	55597991	TCAGGAAAGGAAAAGACAGTGGC	55597992	55598103	TCTAAGTCTAGGGCCAACTCGTCATCCTCCATGATGGCGGGAGTCACATCTCTTTCTATGTATGAGCCTGTGAGGAAGAGAGGATTTTTCTTAGCAATTACAACCATAAAGG	TCAGGAAAGGAAAAGACAGTGGCNNNNNNNNCTTCAGCTTCCCGATATCCGACGGTAGTGTAAAAGCTCAGCAAGTCT	8;0	-	1	5
Actionable_KIT_exon16.2	4	55598010	55598026	CTAAGAAAAATCCTCTC	55598139	55598161	GCATGGCTTTCCTCGCCTCCAAG	55598027	55598138	TTCCTCACAGGCTCATACATAGAAAGAGATGTGACTCCCGCCATCATGGAGGATGACGAGTTGGCCCTAGACTTAGAAGACTTGCTGAGCTTTTCTTACCAGGTGGCAAAGG	GCATGGCTTTCCTCGCCTCCAAGNNNNNNNNCTTCAGCTTCCCGATATCCGACGGTAGTGTCTAAGAAAAATCCTCTC	8;0	+	1	5
Actionable_KIT_exon16.3	4	55598188	55598204	AACAAAACACAAAACTC	55598053	55598075	CCATGATGGCGGGAGTCACATCT	55598076	55598187	TTTAGAGAATCACTCCCACTTACATTCTTGGAGGCGAGGAAAGCCATGCCCTTTGCCACCTGGTAAGAAAAGCTCAGCAAGTCTTCTAAGTCTAGGGCCAACTCGTCATCCT	CCATGATGGCGGGAGTCACATCTNNNNNNNNCTTCAGCTTCCCGATATCCGACGGTAGTGTAACAAAACACAAAACTC	8;0	-	1	5
Actionable_KIT_exon16.4	4	55598112	55598133	TGAGCTTTTCTTACCAGGTGGC	55598246	55598263	GCATTTTAGAGCCATAGT	55598134	55598245	AAAGGGCATGGCTTTCCTCGCCTCCAAGAATGTAAGTGGGAGTGATTCTCTAAAGAGTTTTGTGTTTTGTTTTTTTGATTTTTTTTTTTTTTTTTTTTTTTTTGAGAACAGA	GCATTTTAGAGCCATAGTNNNNNNNNCTTCAGCTTCCCGATATCCGACGGTAGTGTTGAGCTTTTCTTACCAGGTGGC	8;0	+	1	5
Actionable_KIT_exon18.1	4	55602731	55602746	CCATAGGACCAGACGT	55602595	55602618	CAACAAAATTGAACAGAAGATATT	55602619	55602730	CACTTTCAAACGTGTATACACAGTTGAAAATGCTTTCAGGTGCCATCCACTTCACAGGTAGTCGAGCCTGTAATAGAAGCACAACAGAGTCAATAATGTTAATTCAGAAGCT	CAACAAAATTGAACAGAAGATATTNNNNNNNNCTTCAGCTTCCCGATATCCGACGGTAGTGTCCATAGGACCAGACGT	8;0	-	1	5
Actionable_KIT_exon18.2	4	55602612	55602627	TTTGTTGAGCTTCTGA	55602740	55602763	CCTATGGGATTTTTCTTTGGGAGC	55602628	55602739	ATTAACATTATTGACTCTGTTGTGCTTCTATTACAGGCTCGACTACCTGTGAAGTGGATGGCACCTGAAAGCATTTTCAACTGTGTATACACGTTTGAAAGTGACGTCTGGT	CCTATGGGATTTTTCTTTGGGAGCNNNNNNNNCTTCAGCTTCCCGATATCCGACGGTAGTGTTTTGTTGAGCTTCTGA	8;0	+	1	5
CANCERHOTSPOT_KRAS_smMIP1	12	25378465	25378484	tgagagaaaaactgatatat	25378597	25378616	gctaagtcctgagcctgttt	25378485	25378596	TAAATGACATAACAGTTATGATTTTGCAGAAAACAGATCTGTATTTATTTCAGTGTTACTTACCTGTCTTGTCTTTGCTGATGTTTCAATAAAAGGAATTCCATAACTTCTT	gctaagtcctgagcctgtttCTTCAGCTTCCCGATATCCGACGGTAGTGTtgagagaaaaactgatatat	8;0	+	1	5
CANCERHOTSPOT_KRAS_smMIP12	12	25398180	25398199	gtaatatgcatattaaaaca	25398312	25398331	cagtcattttcagcaggcct	25398200	25398311	AGATTTACCTCTATTGTTGGATCATATTCGTCCACAAAATGATTCTGAATTAGCTGTATCGTCAAGGCACTCTTGCCTACGCCACCAGCTCCAACTACCACAAGTTTATATT	cagtcattttcagcaggcctCTTCAGCTTCCCGATATCCGACGGTAGTGTgtaatatgcatattaaaaca	8;0	+	2	10
CANCERHOTSPOT_KRAS_smMIP15	12	25398359	25398378	tgtgtgacatgttctaatat	25398227	25398246	cagaatcattttgtggatga	25398247	25398358	AGTCACATTTTCATTATTTTTATTATAAGGCCTGCTGAAAATGACTGAATATAAACTTGTGGTAGTTGGAGCTGGTGGCGTAGGCAAGAGTGCCTTGACGATACAGCTAATT	cagaatcattttgtggatgaCTTCAGCTTCCCGATATCCGACGGTAGTGTtgtgtgacatgttctaatat	8;0	-	2	10
CANCERHOTSPOT_KRAS_smMIP15a	12	25398359	25398378	tgtgtgacatgttctaatat	25398227	25398246	cagaatcattttgtggacga	25398247	25398358	AGTCACATTTTCATTATTTTTATTATAAGGCCTGCTGAAAATGACTGAATATAAACTTGTGGTAGTTGGAGCTGGTGGCGTAGGCAAGAGTGCCTTGACGATACAGCTAATT	cagaatcattttgtggacgaCTTCAGCTTCCCGATATCCGACGGTAGTGTtgtgtgacatgttctaatat	8;0	-	2	10
CANCERHOTSPOT_KRAS_smMIP3	12	25378622	25378639	ctactgttctagaaggca	25378752	25378773	atatctttcaaaacctgtccac	25378640	25378751	AATCACATTTATTTCCTACTAGGACCATAGGTACATCTTCAGAGTCCTTAACTCTTTTAATTTGTTCTCTGGGAAAGAAAAAAAAGTTATAGCACAGTCATTAGTAACACAA	atatctttcaaaacctgtccacCTTCAGCTTCCCGATATCCGACGGTAGTGTctactgttctagaaggca	8;0	+	1	5
CANCERHOTSPOT_KRAS_smMIP6	12	25378725	25378744	actaatgactgtgctataac	25378593	25378612	aggctcaggacttagcaaga	25378613	25378724	TTTTTTTTCTTTCCCAGAGAACAAATTAAAAGAGTTAAGGACTCTGAAGATGTACCTATGGTCCTAGTAGGAAATAAATGTGATTTGCCTTCTAGAACAGTAGACACAAAAC	aggctcaggacttagcaagaCTTCAGCTTCCCGATATCCGACGGTAGTGTactaatgactgtgctataac	8;0	-	1	5
CANCERHOTSPOT_KRAS_smMIP8	12	25380206	25380225	tatggcaaatacacaaagaa	25380338	25380357	gtaggaatcctgagaaggga	25380226	25380337	AGCCCTCCCCAGTCCTCATGTACTGGTCCCTCATTGCACTGTACTCCTCTTGACCTGCTGTGTCGAGAATATCCAAGAGACAGGTTTCTCCATCAATTACTACTTGCTTCCT	gtaggaatcctgagaagggaCTTCAGCTTCCCGATATCCGACGGTAGTGTtatggcaaatacacaaagaa	8;0	+	2	10
CANCERHOTSPOT_KRAS_smMIP9	12	25380354	25380373	atccagactgtgtttctccc	25380222	25380241	agaactggggagggctttct	25380242	25380353	TTCTCAGGATTCCTACAGGAAGCAAGTAGTAATTGATGGAGAAACCTGTCTCTTGGATATTCTCGACACAGCAGGTCAAGAGGAGTACAGTGCAATGAGGGACCAGTACATG	agaactggggagggctttctCTTCAGCTTCCCGATATCCGACGGTAGTGTatccagactgtgtttctccc	8;0	-	2	10
CANCERHOTSPOT_KRAS_smMIP9a	12	25380354	25380373	atccagactgtgtttctccc	25380222	25380241	aggactggggagggctttct	25380242	25380353	TTCTCAGGATTCCTACAGGAAGCAAGTAGTAATTGATGGAGAAACCTGTCTCTTGGATATTCTCGACACAGCAGGTCAAGAGGAGTACAGTGCAATGAGGGACCAGTACATG	aggactggggagggctttctCTTCAGCTTCCCGATATCCGACGGTAGTGTatccagactgtgtttctccc	8;0	-	2	10
Actionable_KRAS_exon3.1	12	25380404	25380421	TTGAGTTGTATATAACAC	25380270	25380291	TCGACACAGCAGGTCAAGAGGA	25380292	25380403	CTTTTTTGAAGTAAAAGGTGCACTGTAATAATCCAGACTGTGTTTCTCCCTTCTCAGGATTCCTACAGGAAGCAAGTAGTAATTGATGGAGAAACCTGTCTCTTGGATATTC	TCGACACAGCAGGTCAAGAGGANNNNNNNNCTTCAGCTTCCCGATATCCGACGGTAGTGTTTGAGTTGTATATAACAC	8;0	-	1	5
Actionable_KRAS_exon3.4	12	25380129	25380144	CTCCTTAATGTCAGCT	25380257	25380280	CATTGCACTGTACTCCTCTTGACC	25380145	25380256	TATTATATTCAATTTAAACCCACCTATAATGGTGAATATCTTCAAATGATTTAGTATTATTTATGGCAAATACACAAAGAAAGCCCTCCCCAGTCCTCATGTACTGGTCCCT	CATTGCACTGTACTCCTCTTGACCNNNNNNNNCTTCAGCTTCCCGATATCCGACGGTAGTGTCTCCTTAATGTCAGCT	8;0	+	2	10
Actionable_KRAS_exon4.1	12	25378789	25378804	TTTCTTTCAGCCAAAT	25378653	25378676	GATGTACCTATGGTCCTAGTAGGA	25378677	25378788	TTTATGACAAAAGTTGTGGACAGGTTTTGAAAGATATTTGTGTTACTAATGACTGTGCTATAACTTTTTTTTCTTTCCCAGAGAACAAATTAAAAGAGTTAAGGACTCTGAA	GATGTACCTATGGTCCTAGTAGGANNNNNNNNCTTCAGCTTCCCGATATCCGACGGTAGTGTTTTCTTTCAGCCAAAT	8;0	-	1	5
Actionable_MAP2K1_exon2.1	15	66727437	66727453	TCTGGGTAAGAAAGGCC	66727302	66727324	AGAAGTCAACCCAAAGAAGTACT	66727325	66727436	TCAAGGCGCTTTCGCTGCTGCTCATCAAGCTCTAGCTCCTCCAGCTTCTTCTGCAAGGCCTCCAAGTTGGTCCTGTTCCAAAGTGGGGAGCACAAGTCAATACTGTCACCAG	AGAAGTCAACCCAAAGAAGTACTNNNNNNNNCTTCAGCTTCCCGATATCCGACGGTAGTGTTCTGGGTAAGAAAGGCC	8;0	-	1	5
Actionable_MAP2K1_exon2.2	15	66727327	66727342	GGTGACAGTATTGACT	66727455	66727478	GCAGAAGGTGGGAGAACTGAAGGA	66727343	66727454	TGTGCTCCCCACTTTGGAACAGGACCAACTTGGAGGCCTTGCAGAAGAAGCTGGAGGAGCTAGAGCTTGATGAGCAGCAGCGAAAGCGCCTTGAGGCCTTTCTTACCCAGAA	GCAGAAGGTGGGAGAACTGAAGGANNNNNNNNCTTCAGCTTCCCGATATCCGACGGTAGTGTGGTGACAGTATTGACT	8;0	+	1	5
Actionable_MAP2K1_exon2.3	15	66727523	66727541	GAGACCTTGAACACCACAC	66727390	66727410	AAGCTCTAGCTCCTCCAGCTT	66727411	66727522	CGCCATTGCCAGCCCCCAGCTCACTGATCTTCTCAAAGTCGTCATCCTTCAGTTCTCCCACCTTCTGCTTCTGGGTAAGAAAGGCCTCAAGGCGCTTTCGCTGCTGCTCATC	AAGCTCTAGCTCCTCCAGCTTNNNNNNNNCTTCAGCTTCCCGATATCCGACGGTAGTGTGAGACCTTGAACACCACAC	8;0	-	2	10
Actionable_MAP2K1_exon2.4	15	66727427	66727443	AGCGCCTTGAGGCCTTT	66727556	66727578	GCCTGGTCATGGCCAGAAAGGTG	66727444	66727555	CTTACCCAGAAGCAGAAGGTGGGAGAACTGAAGGATGACGACTTTGAGAAGATCAGTGAGCTGGGGGCTGGCAATGGCGGTGTGGTGTTCAAGGTCTCCCACAAGCCTTCTG	GCCTGGTCATGGCCAGAAAGGTGNNNNNNNNCTTCAGCTTCCCGATATCCGACGGTAGTGTAGCGCCTTGAGGCCTTT	8;0	+	1	5
Actionable_MAP2K1_exon2.5	15	66727487	66727504	TTGAGAAGATCAGTGAGC	66727617	66727638	GGGTACTTAGAAGCCTGGGGAC	66727505	66727616	TGGGGGCTGGCAATGGCGGTGTGGTGTTCAAGGTCTCCCACAAGCCTTCTGGCCTGGTCATGGCCAGAAAGGTGAGTTTGCCTTGATTAACAGGTAATTGGATTATTTCTCA	GGGTACTTAGAAGCCTGGGGACNNNNNNNNCTTCAGCTTCCCGATATCCGACGGTAGTGTTTGAGAAGATCAGTGAGC	8;0	+	1	5
Actionable_MAP2K1_exon2.6	15	66727628	66727647	TCTACCCTGGTCCCCAGGCT	66727496	66727515	GCCAGCCCCCAGCTCACTGA	66727516	66727627	TCTAAGTACCCTGAGAAATAATCCAATTACCTGTTAATCAAGGCAAACTCACCTTTCTGGCCATGACCAGGCCAGAAGGCTTGTGGGAGACCTTGAACACCACACCGCCATT	GCCAGCCCCCAGCTCACTGANNNNNNNNCTTCAGCTTCCCGATATCCGACGGTAGTGTTCTACCCTGGTCCCCAGGCT	8;0	-	1	5
Actionable_MAP2K1_exon3.1	15	66729039	66729054	CCCTCTTTCTTTCATA	66729167	66729190	CATCGTGGGCTTCTATGGTGCGTT	66729055	66729166	AAACCTCTCTTTCTTCCACCTTTCTCCAGCTAATTCATCTGGAGATCAAACCCGCAATCCGGAACCAGATCATAAGGGAGCTGCAGGTTCTGCATGAGTGCAACTCTCCGTA	CATCGTGGGCTTCTATGGTGCGTTNNNNNNNNCTTCAGCTTCCCGATATCCGACGGTAGTGTCCCTCTTTCTTTCATA	8;0	+	1	5
Actionable_MAP2K1_exon3.2	15	66729184	66729199	TCGCTGTAGAACGCAC	66729048	66729071	GGAAGAAAGAGAGGTTTTATGAAA	66729072	66729183	CATAGAAGCCCACGATGTACGGAGAGTTGCACTCATGCAGAACCTGCAGCTCCCTTATGATCTGGTTCCGGATTGCGGGTTTGATCTCCAGATGAATTAGCTGGAGAAAGGT	GGAAGAAAGAGAGGTTTTATGAAANNNNNNNNCTTCAGCTTCCCGATATCCGACGGTAGTGTTCGCTGTAGAACGCAC	8;0	-	1	5
Actionable_MAP2K1_exon3.3	15	66729126	66729142	ATAAGGGAGCTGCAGGT	66729255	66729277	GGAGCAATGGCCTTAAGAGTTGG	66729143	66729254	TCTGCATGAGTGCAACTCTCCGTACATCGTGGGCTTCTATGGTGCGTTCTACAGCGATGGCGAGATCAGTATCTGCATGGAGCACATGGTATGTGACACCCTCTCAGCCTCT	GGAGCAATGGCCTTAAGAGTTGGNNNNNNNNCTTCAGCTTCCCGATATCCGACGGTAGTGTATAAGGGAGCTGCAGGT	8;0	+	1	5
Actionable_MAP2K1_exon3.4	15	66729269	66729288	GCCAGAGCCACCCAACTCTT	66729137	66729156	TGCACTCATGCAGAACCTGC	66729157	66729268	AAGGCCATTGCTCCAGAGGCTGAGAGGGTGTCACATACCATGTGCTCCATGCAGATACTGATCTCGCCATCGCTGTAGAACGCACCATAGAAGCCCACGATGTACGGAGAGT	TGCACTCATGCAGAACCTGCNNNNNNNNCTTCAGCTTCCCGATATCCGACGGTAGTGTGCCAGAGCCACCCAACTCTT	8;0	-	2	10
Actionable_MAP2K1_exon4.1	15	66735559	66735575	ATCACTTGAAAGAATAG	66735688	66735710	GCATTGCTGTGAGTATGTTATGA	66735576	66735687	TTAGAACATTGTCACTAACTGGTCTGGTATTCTCGATCTTAGGATGGAGGTTCTCTGGATCAAGTCCTGAAGAAAGCTGGAAGAATTCCTGAACAAATTTTAGGAAAAGTTA	GCATTGCTGTGAGTATGTTATGANNNNNNNNCTTCAGCTTCCCGATATCCGACGGTAGTGTATCACTTGAAAGAATAG	8;0	+	1	5
Actionable_MAP2K1_exon4.2	15	66735712	66735727	AACTTAGAAGAAAAAC	66735576	66735599	GACCAGTTAGTGACAATGTTCTAA	66735600	66735711	TTCATAACATACTCACAGCAATGCTAACTTTTCCTAAAATTTGTTCAGGAATTCTTCCAGCTTTCTTCAGGACTTGATCCAGAGAACCTCCATCCTAAGATCGAGAATACCA	GACCAGTTAGTGACAATGTTCTAANNNNNNNNCTTCAGCTTCCCGATATCCGACGGTAGTGTAACTTAGAAGAAAAAC	8;0	-	1	5
Actionable_MAP2K1_exon4.2a	15	66735712	66735727	AACTCAGAAGAAAAAC	66735576	66735599	GACCAGTTAGTGACAATGTTCTAA	66735600	66735711	TTCATAACATACTCACAGCAATGCTAACTTTTCCTAAAATTTGTTCAGGAATTCTTCCAGCTTTCTTCAGGACTTGATCCAGAGAACCTCCATCCTAAGATCGAGAATACCA	GACCAGTTAGTGACAATGTTCTAANNNNNNNNCTTCAGCTTCCCGATATCCGACGGTAGTGTAACTCAGAAGAAAAAC	8;0	-	1	5
Actionable_MAP2K1_exon4.3	15	66735738	66735753	ACCGACTCATTAACTT	66735602	66735625	CCTCCATCCTAAGATCGAGAATAC	66735626	66735737	ATCAATGAGGAACTTAGAAGAAAAACTTCATAACATACTCACAGCAATGCTAACTTTTCCTAAAATTTGTTCAGGAATTCTTCCAGCTTTCTTCAGGACTTGATCCAGAGAA	CCTCCATCCTAAGATCGAGAATACNNNNNNNNCTTCAGCTTCCCGATATCCGACGGTAGTGTACCGACTCATTAACTT	8;0	-	1	5
Actionable_MAP2K1_exon4.4	15	66735616	66735634	AGGATGGAGGTTCTCTGGA	66735747	66735767	AGTCGGTAAGAAATGGACAAG	66735635	66735746	TCAAGTCCTGAAGAAAGCTGGAAGAATTCCTGAACAAATTTTAGGAAAAGTTAGCATTGCTGTGAGTATGTTATGAAGTTTTTCTTCTAAGTTCCTCATTGATAAGTTAATG	AGTCGGTAAGAAATGGACAAGNNNNNNNNCTTCAGCTTCCCGATATCCGACGGTAGTGTAGGATGGAGGTTCTCTGGA	8;0	+	1	5
Actionable_MAP2K1_exon5.1	15	66737085	66737101	AGCCTTTGGATTATATC	66736950	66736972	AGAAAAGAAAATACTGGTGATAA	66736973	66737084	TAAAATTCAAAGCAAAATAACTAGCAAATAACTTCTTACCTCTGTGCATGATCTTGTGCTTCTCCCTCAGATATGTCAGGCCTTTTATTACCTAGAGGAAAGGGAATGTAAA	AGAAAAGAAAATACTGGTGATAANNNNNNNNCTTCAGCTTCCCGATATCCGACGGTAGTGTAGCCTTTGGATTATATC	8;0	-	1	5
Actionable_MAP2K1_exon5.2	15	66736966	66736982	CTTTTCTTTTACATTCC	66737095	66737117	AAAGGCTGTTGCTTCCTCTTTTT	66736983	66737094	CTTTCCTCTAGGTAATAAAAGGCCTGACATATCTGAGGGAGAAGCACAAGATCATGCACAGAGGTAAGAAGTTATTTGCTAGTTATTTTGCTTTGAATTTTAGATATAATCC	AAAGGCTGTTGCTTCCTCTTTTTNNNNNNNNCTTCAGCTTCCCGATATCCGACGGTAGTGTCTTTTCTTTTACATTCC	8;0	+	1	5
Actionable_MAP2K1_exon6.1	15	66774166	66774182	CCATGGAGTCGATGAGC	66774031	66774053	AGGTAGATTGGGGAAGAGAAGGA	66774054	66774165	TGCCCGCTGACCCCAAAGTCACAGAGCTTGATCTCCCCACGGGAGTTGACTAGGATGTTGGAGGGCTTGACATCTGCAGGGAAGAGAAAATAGAAAAGGAGGGAACTGACAC	AGGTAGATTGGGGAAGAGAAGGANNNNNNNNCTTCAGCTTCCCGATATCCGACGGTAGTGTCCATGGAGTCGATGAGC	8;0	-	1	5
Actionable_MAP2K1_exon6.2	15	66774064	66774080	CCTCCTTTTCTATTTTC	66774193	66774215	CGTGGGCACAAGGTCCTACATGT	66774081	66774192	TCTTCCCTGCAGATGTCAAGCCCTCCAACATCCTAGTCAACTCCCGTGGGGAGATCAAGCTCTGTGACTTTGGGGTCAGCGGGCAGCTCATCGACTCCATGGCCAACTCCTT	CGTGGGCACAAGGTCCTACATGTNNNNNNNNCTTCAGCTTCCCGATATCCGACGGTAGTGTCCTCCTTTTCTATTTTC	8;0	+	1	5
Actionable_MAP2K1_exon6.3	15	66774106	66774126	CAACATCCTAGTCAACTCCCG	66774239	66774257	GCTTGAGCTTCTTGTACGG	66774127	66774238	TGGGGAGATCAAGCTCTGTGACTTTGGGGTCAGCGGGCAGCTCATCGACTCCATGGCCAACTCCTTCGTGGGCACAAGGTCCTACATGTCGGTATGAACAGAAGTTTCCATT	GCTTGAGCTTCTTGTACGGNNNNNNNNCTTCAGCTTCCCGATATCCGACGGTAGTGTCAACATCCTAGTCAACTCCCG	8;0	+	1	5
Actionable_MAP2K1_exon6.4	15	66774268	66774288	GGAAAGGCACCCACTGGGCTC	66774137	66774155	CCCCAAAGTCACAGAGCTT	66774156	66774267	CTCTCCCTGACCGTACAAGAAGCTCAAGCAATGGAAACTTCTGTTCATACCGACATGTAGGACCTTGTGCCCACGAAGGAGTTGGCCATGGAGTCGATGAGCTGCCCGCTGA	CCCCAAAGTCACAGAGCTTNNNNNNNNCTTCAGCTTCCCGATATCCGACGGTAGTGTGGAAAGGCACCCACTGGGCTC	8;0	-	1	5
Actionable_MDM2_exon1.2	12	69202171	69202190	AGGCCCAGGGCGTCGTGCTT	69202303	69202322	GGTCTGGGCTCTGACGGTGT	69202191	69202302	CCGCGCGCCCCGTGAAGGAAACTGGGGAGTCTTGAGGGACCCCCGACTCCAAGCGCGAAAACCCCGGATGGTGAGGAGCAGGTACTGGCCCGGCAGCGAGCGGTCACTTTTG	GGTCTGGGCTCTGACGGTGTNNNNNNNNCTTCAGCTTCCCGATATCCGACGGTAGTGTAGGCCCAGGGCGTCGTGCTT	8;0	+	1	5
Actionable_MDM2_exon2.2	12	69203069	69203084	AAAAATACTAACCAGG	69202933	69202956	GGAAATCATGAAACATCTGTGGAA	69202957	69203068	GTCTCTTGTTCCGAAGCTGGAATCTGTGAGGTGGTTACAGCACCATCAGTAGGTACAGACATGTTGGTATTGCACATTTGCCTACAAGGAAAAAAAAGACACGATGAAAACT	GGAAATCATGAAACATCTGTGGAANNNNNNNNCTTCAGCTTCCCGATATCCGACGGTAGTGTAAAAATACTAACCAGG	8;0	-	1	5
Actionable_MDM2_exon2.4	12	69203152	69203172	TTATTTACAGAGCCATGCTAC	69203021	69203039	GGTGGTTACAGCACCATCA	69203040	69203151	AATTGAGGTATACGAAATTTAGTTTATCACTTCATAAAATAAATTATTCTTAAAAGTTACACGAGACAAAAATACTAACCAGGGTCTCTTGTTCCGAAGCTGGAATCTGTGA	GGTGGTTACAGCACCATCANNNNNNNNCTTCAGCTTCCCGATATCCGACGGTAGTGTTTATTTACAGAGCCATGCTAC	8;0	-	1	5
Actionable_MDM2_exon4.1	12	69210680	69210697	CGCCAAACAAATCTCCTA	69210546	69210567	GCATTAAAGAAAACTAAATGTT	69210568	69210679	GAAGATCATTTGAACAATATACAATATGTTGTTGCTTCTCATCATATAATCGTTTAGTCATAATATACTGGCCAAGATAAAAAAGAACCTGAAATACAAATATGATTTCTGA	GCATTAAAGAAAACTAAATGTTNNNNNNNNCTTCAGCTTCCCGATATCCGACGGTAGTGTCGCCAAACAAATCTCCTA	8;0	-	1	5
Actionable_MDM2_exon4.4	12	69210637	69210652	GATGAGAAGCAACAAC	69210765	69210788	GCTAACATTTCAGTTCACCTCTAC	69210653	69210764	ATATTGTATATTGTTCAAATGATCTTCTAGGAGATTTGTTTGGCGTGCCAAGCTTCTCTGTGAAAGAGCACAGGTAATTCTTCAGTTTAGTCCATTGTAAAAAGCCATCTGG	GCTAACATTTCAGTTCACCTCTACNNNNNNNNCTTCAGCTTCCCGATATCCGACGGTAGTGTGATGAGAAGCAACAAC	8;0	+	1	5
Actionable_MDM2_exon11.2	12	69233012	69233027	AAAGGGTTACAGAAAC	69233140	69233163	GCTTCCTGAAGATAAAGGGAAAGA	69233028	69233139	TGACTGTGTGTCTTATTTCATTGAAGGACTATTGGAAATGCACTTCATGCAATGAAATGAATCCCCCCCTTCCATCACATTGCAACAGATGTTGGGCCCTTCGTGAGAATTG	GCTTCCTGAAGATAAAGGGAAAGANNNNNNNNCTTCAGCTTCCCGATATCCGACGGTAGTGTAAAGGGTTACAGAAAC	8;0	+	1	5
Actionable_MDM2_exon11.3	12	69233220	69233240	TACAATCAGGAACATCAAAGC	69233089	69233107	ATGTGATGGAAGGGGGGGA	69233108	69233219	CCTCTTCAGCTTGTGTTGAGTTTTCCAGTTTGGCTTTCTCAGAGATTTCCCCTTTATCTTTCCCTTTATCTTCAGGAAGCCAATTCTCACGAAGGGCCCAACATCTGTTGCA	ATGTGATGGAAGGGGGGGANNNNNNNNCTTCAGCTTCCCGATATCCGACGGTAGTGTTACAATCAGGAACATCAAAGC	8;0	-	1	5
Actionable_MDM2_exon11.7	12	69233405	69233423	CTTCTTTGTCTTGGGTTTC	69233272	69233292	TCATCATTTTCCTCAACACAT	69233293	69233404	TTCCCTTTCAAACTCTTTCACATCTTCTTGGCTGCTATAAATAATGCTACTAGAAGTTGATGGCTGAGAATAGTCTTCACTTTCTTGTGATTGTGAAGCTTGTGTAATTTTA	TCATCATTTTCCTCAACACATNNNNNNNNCTTCAGCTTCCCGATATCCGACGGTAGTGTCTTCTTTGTCTTGGGTTTC	8;0	-	1	5
Actionable_MDM2_exon11.8	12	69233304	69233325	AAGCTTCACAATCACAAGAAAG	69233438	69233455	AGTTTGCCCCTTAATGCC	69233326	69233437	TGAAGACTATTCTCAGCCATCAACTTCTAGTAGCATTATTTATAGCAGCCAAGAAGATGTGAAAGAGTTTGAAAGGGAAGAAACCCAAGACAAAGAAGAGAGTGTGGAATCT	AGTTTGCCCCTTAATGCCNNNNNNNNCTTCAGCTTCCCGATATCCGACGGTAGTGTAAGCTTCACAATCACAAGAAAG	8;0	+	1	5
Actionable_MDM2_exon11.10	12	69233415	69233433	ACAAAGAAGAGAGTGTGGA	69233546	69233566	GCAAAGAAGCTAAAGAAAAGG	69233434	69233545	ATCTAGTTTGCCCCTTAATGCCATTGAACCTTGTGTGATTTGTCAAGGTCGACCTAAAAATGGTTGCATTGTCCATGGCAAAACAGGACATCTTATGGCCTGCTTTACATGT	GCAAAGAAGCTAAAGAAAAGGNNNNNNNNCTTCAGCTTCCCGATATCCGACGGTAGTGTACAAAGAAGAGAGTGTGGA	8;0	+	1	5
Actionable_MET_12_+	7	116339577	116339592	CCCCACAATCATACTG	116339705	116339728	GGACCGGTTCATCAACTTCTTTGT	116339593	116339704	CTGACATACAGTCGGAGGTTCACTGCATATTCTCCCCACAGATAGAAGAGCCCAGCCAGTGTCCTGACTGTGTGGTGAGCGCCCTGGGAGCCAAAGTCCTTTCATCTGTAAA	GGACCGGTTCATCAACTTCTTTGTNNNNNNNNCTTCAGCTTCCCGATATCCGACGGTAGTGTCCCCACAATCATACTG	8;0	+	1	5
Actionable_MET_13_-	7	116339720	116339740	ATGGTATTGCCTACAAAGAAG	116339589	116339607	CCGACTGTATGTCAGCAGT	116339608	116339719	TTGATGAACCGGTCCTTTACAGATGAAAGGACTTTGGCTCCCAGGGCGCTCACCACACAGTCAGGACACTGGCTGGGCTCTTCTATCTGTGGGGAGAATATGCAGTGAACCT	CCGACTGTATGTCAGCAGTNNNNNNNNCTTCAGCTTCCCGATATCCGACGGTAGTGTATGGTATTGCCTACAAAGAAG	8;0	-	1	5
Actionable_MET_25_+	7	116340158	116340176	CATTCTTTTCGGGGTGTTC	116340289	116340309	GATGTCTCCAGCATTTTTACG	116340177	116340288	GCACAAAGCAAGCCAGATTCTGCCGAACCAATGGATCGATCTGCCATGTGTGCATTCCCTATCAAATATGTCAACGACTTCTTCAACAAGATCGTCAACAAAAACAATGTGA	GATGTCTCCAGCATTTTTACGNNNNNNNNCTTCAGCTTCCCGATATCCGACGGTAGTGTCATTCTTTTCGGGGTGTTC	8;0	+	1	5
Actionable_MET_26_-	7	116340356	116340375	CCTCACAGTTTATAAGTGGG	116340224	116340243	ATTTGATAGGGAATGCACAC	116340244	116340355	GAACTGATGTGACTTACCCTATTAAAGCAGTGCTCATGATTGGGTCCGTAAAAATGCTGGAGACATCTCACATTGTTTTTGTTGACGATCTTGTTGAAGAAGTCGTTGACAT	ATTTGATAGGGAATGCACACNNNNNNNNCTTCAGCTTCCCGATATCCGACGGTAGTGTCCTCACAGTTTATAAGTGGG	8;0	-	5	25
Actionable_MET_34_+	7	116379959	116379974	CTGAGCTTGTTGGAAT	116380087	116380110	GGAGCATACATTAAACCAAAATGG	116379975	116380086	AAGGATGTTATAACTTTTTTGCTGTTTAGGTTGTGGTTTCTCGATCAGGACCATCAACCCCTCATGTGAATTTTCTCCTGGACTCCCATCCAGTGTCTCCAGAAGTGATTGT	GGAGCATACATTAAACCAAAATGGNNNNNNNNCTTCAGCTTCCCGATATCCGACGGTAGTGTCTGAGCTTGTTGGAAT	8;0	+	1	5
Actionable_MET_51_-	7	116397615	116397630	GTAAAAATCAAACATG	116397479	116397502	GTGCATTTCAATCTGGAAAAAAAA	116397503	116397614	ATAGGATAGAATCTTCCTTACCACATAGGAGAATGTACTGTATTGTGTTGTCCCGTGGCCATTTGAAATAATTATGGACATATTGAAATGCTTATTCATGGCAGGACCAACT	GTGCATTTCAATCTGGAAAAAAAANNNNNNNNCTTCAGCTTCCCGATATCCGACGGTAGTGTGTAAAAATCAAACATG	8;0	-	5	25
Actionable_MET_68_-	7	116403244	116403259	CACAGGATTATGTACA	116403108	116403131	TCTCTGAATTAGAGCGATGTTGAC	116403132	116403243	TAAATGAGATCAAAGTATTTGGAAAGGATCCCATCTAACATGAAAAAGGCTTTGGTTTTCAGGGGGAGTTGCAGATTCAGCTGTTGCAGGGAAGGAGTGGTACAACAGATTA	TCTCTGAATTAGAGCGATGTTGACNNNNNNNNCTTCAGCTTCCCGATATCCGACGGTAGTGTCACAGGATTATGTACA	8;0	-	1	5
Actionable_MET_82_+	7	116411835	116411856	TGGGTCAAAGTCTCCTGGGGCC	116411969	116411986	GTGCCCGAAGTGTAAGCC	116411857	116411968	CATGATAGCCGTCTTTAACAAGCTCTTTCTTTCTCTCTGTTTTAAGATCTGGGCAGTGAATTAGTTCGCTACGATGCAAGAGTACACACTCCTCATTTGGATAGGCTTGTAA	GTGCCCGAAGTGTAAGCCNNNNNNNNCTTCAGCTTCCCGATATCCGACGGTAGTGTTGGGTCAAAGTCTCCTGGGGCC	8;0	+	1	5
Actionable_MET_83_-	7	116411984	116412005	GAAACCATTTCTGTAGTTGGGC	116411854	116411871	AAGACGGCTATCATGGGC	116411872	116411983	TTACACTTCGGGCACTTACAAGCCTATCCAAATGAGGAGTGTGTACTCTTGCATCGTAGCGAACTAATTCACTGCCCAGATCTTAAAACAGAGAGAAAGAAAGAGCTTGTTA	AAGACGGCTATCATGGGCNNNNNNNNCTTCAGCTTCCCGATATCCGACGGTAGTGTGAAACCATTTCTGTAGTTGGGC	8;0	-	1	5
Actionable_MET_84_-	7	116412068	116412083	TATGTATAGGTATTTC	116411932	116411955	CAAATGAGGAGTGTGTACTCTTGC	116411956	116412067	TCAGAACAATAAACTGAAATATACCTTCTGGAAAAGTAGCTCGGTAGTCTACAGATTCATTTGAAACCATTTCTGTAGTTGGGCTTACACTTCGGGCACTTACAAGCCTATC	CAAATGAGGAGTGTGTACTCTTGCNNNNNNNNCTTCAGCTTCCCGATATCCGACGGTAGTGTTATGTATAGGTATTTC	8;0	-	5	25
Actionable_MET_85_+	7	116411947	116411966	CCTCATTTGGATAGGCTTGT	116412079	116412098	ACATATACCTCAGTGGGTTG	116411967	116412078	AAGTGCCCGAAGTGTAAGCCCAACTACAGAAATGGTTTCAAATGAATCTGTAGACTACCGAGCTACTTTTCCAGAAGGTATATTTCAGTTTATTGTTCTGAGAAATACCTAT	ACATATACCTCAGTGGGTTGNNNNNNNNCTTCAGCTTCCCGATATCCGACGGTAGTGTCCTCATTTGGATAGGCTTGT	8;0	+	10	50
Actionable_MET_92_+	7	116417359	116417375	AATGAAGCTCATAAAGG	116417488	116417510	GCAAGAAAATTCACTGTGCTGTG	116417376	116417487	GTTTGATAAATAATTATTTCATAATTAAATGTTACGCAGTGCTAACCAAGTTCTTTCTTTTGCACAGGGCATTTTGGTTGTGTATATCATGGGACTTTGTTGGACAATGATG	GCAAGAAAATTCACTGTGCTGTGNNNNNNNNCTTCAGCTTCCCGATATCCGACGGTAGTGTAATGAAGCTCATAAAGG	8;0	+	1	5
Actionable_MET_93_-	7	116417543	116417559	AAAGTATACTCCATGGT	116417408	116417430	AAGAACTTGGTTAGCACTGCGTA	116417431	116417542	TAAATAAAATGCCACTTACTGTTCAAGGATTTCACAGCACAGTGAATTTTCTTGCCATCATTGTCCAACAAAGTCCCATGATATACACAACCAAAATGCCCTGTGCAAAAGA	AAGAACTTGGTTAGCACTGCGTANNNNNNNNCTTCAGCTTCCCGATATCCGACGGTAGTGTAAAGTATACTCCATGGT	8;0	-	1	5
Actionable_MET_104_+	7	116423298	116423313	CAGCATCATTGTAAAT	116423426	116423449	ACTATAGTGTACACAACAAAACAG	116423314	116423425	TATTCTATTTCAGCCACGGGTAATAATTTTTGTCCTTTCTGTAGGCTGGATGAAAAATTCACAGTCAAGGTTGCTGATTTTGGTCTTGCCAGAGACATGTATGATAAAGAAT	ACTATAGTGTACACAACAAAACAGNNNNNNNNCTTCAGCTTCCCGATATCCGACGGTAGTGTCAGCATCATTGTAAAT	8;0	+	5	25
Actionable_MET_105_-	7	116423457	116423477	GCCATCCACTTCACTGGCAGC	116423326	116423344	AAAAATTATTACCCGTGGC	116423345	116423456	TTTGCACCTGTTTTGTTGTGTACACTATAGTATTCTTTATCATACATGTCTCTGGCAAGACCAAAATCAGCAACCTTGACTGTGAATTTTTCATCCAGCCTACAGAAAGGAC	AAAAATTATTACCCGTGGCNNNNNNNNCTTCAGCTTCCCGATATCCGACGGTAGTGTGCCATCCACTTCACTGGCAGC	8;0	-	2	10
Actionable_MET_106_+	7	116423402	116423421	CCAGAGACATGTATGATAAA	116423534	116423553	GGTTATCTCTGAGTTTCTCC	116423422	116423533	GAATACTATAGTGTACACAACAAAACAGGTGCAAAGCTGCCAGTGAAGTGGATGGCTTTGGAAAGTCTGCAAACTCAAAAGTTTACCACCAAGTCAGATGTGGTAATGTATT	GGTTATCTCTGAGTTTCTCCNNNNNNNNCTTCAGCTTCCCGATATCCGACGGTAGTGTCCAGAGACATGTATGATAAA	8;0	+	2	10
Actionable_MET_107_-	7	116423569	116423589	AAAACTTCAAAAAAAGTTGGA	116423438	116423456	TTTGCACCTGTTTTGTTGT	116423457	116423568	TATGAAAGTAAAAGAGGAGAAACTCAGAGATAACCAATACATTACCACATCTGACTTGGTGGTAAACTTTTGAGTTTGCAGACTTTCCAAAGCCATCCACTTCACTGGCAGC	TTTGCACCTGTTTTGTTGTNNNNNNNNCTTCAGCTTCCCGATATCCGACGGTAGTGTAAAACTTCAAAAAAAGTTGGA	8;0	-	10	50
Actionable_MET_109_+	7	116435673	116435694	CTCTCACCTCATCTGTCCTGTT	116435807	116435824	GAGAAGACTCCTACAACC	116435695	116435806	TCTTGTTTTACTAGTGGTCCTTTGGCGTGCTCCTCTGGGAGCTGATGACAAGAGGAGCCCCACCTTATCCTGACGTAAACACCTTTGATATAACTGTTTACTTGTTGCAAGG	GAGAAGACTCCTACAACCNNNNNNNNCTTCAGCTTCCCGATATCCGACGGTAGTGTCTCTCACCTCATCTGTCCTGTT	8;0	+	1	5
Actionable_MET_110_-	7	116435871	116435886	GTAAAAGTAAAGAACG	116435735	116435758	GGTGGGGCTCCTCTTGTCATCAGC	116435759	116435870	TAAGAGGTACAGAAAGACTACTTACAAGGGGTCTGGGCAGTATTCGGGTTGTAGGAGTCTTCTCCCTTGCAACAAGTAAACAGTTATATCAAAGGTGTTTACGTCAGGATAA	GGTGGGGCTCCTCTTGTCATCAGCNNNNNNNNCTTCAGCTTCCCGATATCCGACGGTAGTGTGTAAAAGTAAAGAACG	8;0	-	1	5
Actionable_MET_intron13.1	7	116411844	116411864	CTATCATGGGCCCCAGGAGAC	116411713	116411731	AATGAACAGTAACAAAAAT	116411732	116411843	TTTGACCCAGTGCCCAGAACTCATGGGTTTTATGGACTACATATAAGACAGCACACAAGAATCGACGACAATCTTAAACTGTAATGACTGTGTTCTTAAGGTAACTTCTAAA	AATGAACAGTAACAAAAATNNNNNNNNCTTCAGCTTCCCGATATCCGACGGTAGTGTCTATCATGGGCCCCAGGAGAC	8;0	-	1	5
Actionable_MET_intron13.1a	7	116411844	116411864	CTATCATGGGCCCCAGGGAAGAC	116411713	116411731	AATGAACAGTAACAAAAAT	116411732	116411843	TTTGACCCAGTGCCCAGAACTCATGGGTTTTATGGACTACATATAAGACAGCACACAAGAATCGACGACAATCTTAAACTGTAATGACTGTGTTCTTAAGGTAACTTCTAAA	AATGAACAGTAACAAAAATNNNNNNNNCTTCAGCTTCCCGATATCCGACGGTAGTGTATCATGGGCCCCAGAGGAGAC	8;0	-	1	5
Actionable_MET_intron13.2	7	116411790	116411811	GTGCTGTCTTATATGTAGTCCA	116411924	116411941	GCTACGATGCAAGAGTAC	116411812	116411923	TAAAACCCATGAGTTCTGGGCACTGGGTCAAAGTCTCCTGGGGCCCATGATAGCCGTCTTTAACAAGCTCTTTCTTTCTCTCTGTTTTAAGATCTGGGCAGTGAATTAGTTC	GCTACGATGCAAGAGTACNNNNNNNNCTTCAGCTTCCCGATATCCGACGGTAGTGTGTGCTGTCTTATATGTAGTCCA	8;0	+	1	5
Actionable_MET_intron13.3	7	116411945	116411962	GCCTATCCAAATGAGGAG	116411811	116411832	GCCCAGAACTCATGGGTTTTAT	116411833	116411944	TGTGTACTCTTGCATCGTAGCGAACTAATTCACTGCCCAGATCTTAAAACAGAGAGAAAGAAAGAGCTTGTTAAAGACGGCTATCATGGGCCCCAGGAGACTTTGACCCAGT	GCCCAGAACTCATGGGTTTTATNNNNNNNNCTTCAGCTTCCCGATATCCGACGGTAGTGTGCCTATCCAAATGAGGAG	8;0	-	1	5
Actionable_MET_intron13.3a	7	116411945	116411962	GCCTATCCAAATGAGGAG	116411811	116411832	GCCCAGAACTCATGAGTTTTAT	116411833	116411944	TGTGTACTCTTGCATCGTAGCGAACTAATTCACTGCCCAGATCTTAAAACAGAGAGAAAGAAAGAGCTTGTTAAAGACGGCTATCATGGGCCCCAGGAGACTTTGACCCAGT	GCCCAGAACTCATGAGTTTTATNNNNNNNNCTTCAGCTTCCCGATATCCGACGGTAGTGTGCCTATCCAAATGAGGAG	8;0	-	1	5
Actionable_MET_exon14del_1	7	116411694	116411714	GAAAGCAAATTAAAGGTGCAT	116411999	116412016	TGGTTTCAAATGAATCTG	116411715	116411998	ttttgttactgttcatttttagaagttaccttaagaacacagtcattacagtttaagattgtcgtcgattcttgtgtgctgtcttatatgtagtccataaaacccatgagttctgggcactgggtcaaagtctcctggggcccatgatagccgtctttaacaagctctttctttctctctgttttaagatctgggcagtgaattagttcgctacgatgcaagagtacacactcctcatttggataggcttgtaagtgcccgaagtgtaagcccaactacagaaa	TGGTTTCAAATGAATCTGNNNNNNNNCTTCAGCTTCCCGATATCCGACGGTAGTGTGAAAGCAAATTAAAGGTGCAT	8;0	+	1	5
Actionable_MET_exon14del_2	7	116412098	116412114	ATAAACAACAATGTCAC	116411802	116411823	TCATGGGTTTTATGGACTACAT	116411824	116412097	aacccactgaggtatatgtataggtatttctcagaacaataaactgaaatataccttctggaaaagtagctcggtagtctacagattcatttgaaaccatttctgtagttgggcttacacttcgggcacttacaagcctatccaaatgaggagtgtgtactcttgcatcgtagcgaactaattcactgcccagatcttaaaacagagagaaagaaagagcttgttaaagacggctatcatgggccccaggagactttgacccagtgcccagaac	TCATGGGTTTTATGGACTACATNNNNNNNNCTTCAGCTTCCCGATATCCGACGGTAGTGTATAAACAACAATGTCAC	8;0	-	1	5
Actionable_MET_exon14del_2a	7	116412098	116412114	ATAAACAACAATGTCAC	116411802	116411823	TCATGAGTTTTATGGACTACAT	116411824	116412097	aacccactgaggtatatgtataggtatttctcagaacaataaactgaaatataccttctggaaaagtagctcggtagtctacagattcatttgaaaccatttctgtagttgggcttacacttcgggcacttacaagcctatccaaatgaggagtgtgtactcttgcatcgtagcgaactaattcactgcccagatcttaaaacagagagaaagaaagagcttgttaaagacggctatcatgggccccaggagactttgacccagtgcccagaac	TCATGAGTTTTATGGACTACATNNNNNNNNCTTCAGCTTCCCGATATCCGACGGTAGTGTATAAACAACAATGTCAC	8;0	-	1	5
Hotspot_MTOR_exon30.1	1	11217210	11217225	ATTCCCCCAAGGCCTC	11217338	11217361	GCCTGGATCTCCTGTTACATGGGA	11217226	11217337	GAGGCAGCGCATGCGGCCCAGCATCAGCTCTGGGTCGTCCTTGTTGGTGTCCATTTTCTTGTCATAGGCCACAAGGGCATCCTCCCACTCGTGCAGTTTCTCATACCAGGTA	GCCTGGATCTCCTGTTACATGGGANNNNNNNNCTTCAGCTTCCCGATATCCGACGGTAGTGTATTCCCCCAAGGCCTC	8;0	+	1	5
Hotspot_MTOR_exon30.2	1	11217309	11217325	GAAACTGCACGAGTGGG	11217174	11217196	GAATGATGGCATGTGTGGCTGCA	11217197	11217308	AGGATGCCCTTGTGGCCTATGACAAGAAAATGGACACCAACAAGGACGACCCAGAGCTGATGCTGGGCCGCATGCGCTGCCTCGAGGCCTTGGGGGAATGGTGAGCTTCCTA	GAATGATGGCATGTGTGGCTGCANNNNNNNNCTTCAGCTTCCCGATATCCGACGGTAGTGTGAAACTGCACGAGTGGG	8;0	-	1	5
Hotspot_MTOR_exon30.3	1	11217101	11217116	TGAGTCTGAAGTGAGA	11217229	11217252	GCAGCGCATGCGGCCCAGCATCAG	11217117	11217228	ACTCCGTGTGGGGGAAGCCTTCCTTTCAAATCCAAAGATCAAAGAGACGAAGTCTCTTGCAGCCACACATGCCATCATTCTAGGAAGCTCACCATTCCCCCAAGGCCTCGAG	GCAGCGCATGCGGCCCAGCATCAGNNNNNNNNCTTCAGCTTCCCGATATCCGACGGTAGTGTTGAGTCTGAAGTGAGA	8;0	+	1	5
Hotspot_MTOR_exon39.1	1	11190851	11190871	AGCTCCAGTGTCTGTCCTTGC	11190720	11190738	AGCGGGGCCAACATCACCA	11190739	11190850	CTTTCTCCCCAACCAGGCCTGGCATGCGTGGGCAGTGATGAACTTCGAAGCTGTGCTACACTACAAACATCAGAACCAAGCCCGCGATGAGAAGAAGAAACTGCGTCATGCC	AGCGGGGCCAACATCACCANNNNNNNNCTTCAGCTTCCCGATATCCGACGGTAGTGTAGCTCCAGTGTCTGTCCTTGC	8;0	-	1	5
Hotspot_MTOR_exon39.1a	1	11190851	11190871	AGCTCCAGTGTCTGTCCTTGC	11190720	11190738	AGCGGGGCTAACATCACCA	11190739	11190850	CTTTCTCCCCAACCAGGCCTGGCATGCGTGGGCAGTGATGAACTTCGAAGCTGTGCTACACTACAAACATCAGAACCAAGCCCGCGATGAGAAGAAGAAACTGCGTCATGCC	AGCGGGGCTAACATCACCANNNNNNNNCTTCAGCTTCCCGATATCCGACGGTAGTGTAGCTCCAGTGTCTGTCCTTGC	8;0	-	1	5
Hotspot_MTOR_exon39.2	1	11190710	11190727	GTGGTGGCGTTGGTGATG	11190840	11190861	TGGGGAGAAAGGCAAGGACAGA	11190728	11190839	TTGGCCCCGCTGGCATGACGCAGTTTCTTCTTCTCATCGCGGGCTTGGTTCTGATGTTTGTAGTGTAGCACAGCTTCGAAGTTCATCACTGCCCACGCATGCCAGGCCTGGT	TGGGGAGAAAGGCAAGGACAGANNNNNNNNCTTCAGCTTCCCGATATCCGACGGTAGTGTGTGGTGGCGTTGGTGATG	8;0	+	1	5
Hotspot_MTOR_exon43.1	1	11188221	11188241	ACCAGCTCTTCCCCAACCCAC	11188090	11188108	AAGAACATGTGTGAGCACA	11188109	11188220	ATTTCCTTTATAGATGTTTCTTCTGTTTTTCCCTCAGGCCCTCATCTACCCACTGACAGTGGCTTCTAAGTCTACCACGACAGCCCGGCACAATGCAGCCAACAAGATTCTG	AAGAACATGTGTGAGCACANNNNNNNNCTTCAGCTTCCCGATATCCGACGGTAGTGTACCAGCTCTTCCCCAACCCAC	8;0	-	1	5
Hotspot_MTOR_exon43.2	1	11188079	11188094	CAGGGTGTTGCTGTGC	11188207	11188230	TCTATAAAGGAAATGTGGGTTGGG	11188095	11188206	TCACACATGTTCTTCAGAATCTTGTTGGCTGCATTGTGCCGGGCTGTCGTGGTAGACTTAGAAGCCACTGTCAGTGGGTAGATGAGGGCCTGAGGGAAAAACAGAAGAAACA	TCTATAAAGGAAATGTGGGTTGGGNNNNNNNNCTTCAGCTTCCCGATATCCGACGGTAGTGTCAGGGTGTTGCTGTGC	8;0	+	1	5
Actionable_MTOR_exon47.2	1	11184568	11184588	GAAGAGATGTTGGGTCATTGG	11184701	11184719	CAGTGGGAGCGGTGAGTGT	11184589	11184700	CCAGAAGGGTGTTAACCAGGCCGAAGAGCTGCATCACACGCTCATCCTGGCGCAGATCTTCATGGCCTTTTAGAAGGAAAACAAACTCATGTCCGTTGCTGCCTGTAAGGAA	CAGTGGGAGCGGTGAGTGTNNNNNNNNCTTCAGCTTCCCGATATCCGACGGTAGTGTGAAGAGATGTTGGGTCATTGG	8;0	+	1	5
Actionable_MTOR_exon47.3	1	11184508	11184525	AACCAGAAGACTTCTCAA	11184638	11184659	GCGCAGATCTTCATGGCCTTTT	11184526	11184637	ATTGTTGCCATTTCAGGGTTTCTGAATACCTGAGGTTTTTCCGAAGAGATGTTGGGTCATTGGCCAGAAGGGTGTTAACCAGGCCGAAGAGCTGCATCACACGCTCATCCTG	GCGCAGATCTTCATGGCCTTTTNNNNNNNNCTTCAGCTTCCCGATATCCGACGGTAGTGTAACCAGAAGACTTCTCAA	8;0	+	1	5
Actionable_MTOR_exon47.4	1	11184628	11184644	TCTGCGCCAGGATGAGC	11184493	11184515	TTCTGGTTTTTTCCTACATTTGT	11184516	11184627	GTGTGATGCAGCTCTTCGGCCTGGTTAACACCCTTCTGGCCAATGACCCAACATCTCTTCGGAAAAACCTCAGGTATTCAGAAACCCTGAAATGGCAACAATTTGAGAAGTC	TTCTGGTTTTTTCCTACATTTGTNNNNNNNNCTTCAGCTTCCCGATATCCGACGGTAGTGTTCTGCGCCAGGATGAGC	8;0	-	1	5
Actionable_MTOR_exon53.4	1	11174346	11174362	TCAGCTCCCAGGCACTT	11174475	11174497	GCATGTGATTCTGTAGTTGCCAT	11174363	11174474	GATGATACTCACTGTCCATCAGCCTCCAGTTCAGCAAGGGGTCATAGACAAAGGCTTCCAGCACGGCCATGACACTGTCCTTGTGCTCTCGCAGCACCTCCATCACTGTGTG	GCATGTGATTCTGTAGTTGCCATNNNNNNNNCTTCAGCTTCCCGATATCCGACGGTAGTGTTCAGCTCCCAGGCACTT	8;0	+	1	5
Actionable_MTOR_exon53.5	1	11174466	11174482	TCACATGCCACACAGTG	11174331	11174353	GGAGCTGAGCTCAGTGGCTCACA	11174354	11174465	ATGGAGGTGCTGCGAGAGCACAAGGACAGTGTCATGGCCGTGCTGGAAGCCTTTGTCTATGACCCCTTGCTGAACTGGAGGCTGATGGACAGTGAGTATCATCAAGTGCCTG	GGAGCTGAGCTCAGTGGCTCACANNNNNNNNCTTCAGCTTCCCGATATCCGACGGTAGTGTTCACATGCCACACAGTG	8;0	-	1	5
Actionable_MTOR_exon53.5a	1	11174466	11174482	TCACATGCCACACAGTG	11174331	11174353	GGAGCTGAGCTCAGTGGCTCACG	11174354	11174465	ATGGAGGTGCTGCGAGAGCACAAGGACAGTGTCATGGCCGTGCTGGAAGCCTTTGTCTATGACCCCTTGCTGAACTGGAGGCTGATGGACAGTGAGTATCATCAAGTGCCTG	GGAGCTGAGCTCAGTGGCTCACGNNNNNNNNCTTCAGCTTCCCGATATCCGACGGTAGTGTTCACATGCCACACAGTG	8;0	-	1	5
Actionable_MTOR_exon56.5	1	11169459	11169477	TGTTGTATTGCTCCCATTC	11169326	11169346	GTGAGTGTGTCATGTGTTTAC	11169347	11169458	TTACAGTTATTTCTACTTTTGTGTATTCCAGTTGGAGACGGTTTGGTGAAACCAGAGGCCCTAAATAAGAAAGCTATCCAGATTATTAACAGGGTTCGAGATAAGCTCACTG	GTGAGTGTGTCATGTGTTTACNNNNNNNNCTTCAGCTTCCCGATATCCGACGGTAGTGTTGTTGTATTGCTCCCATTC	8;0	-	1	5
Actionable_MTOR_exon56.6	1	11169315	11169330	GTCCCTTTTAAGTAAA	11169443	11169466	GTAGAAATAACTGTAAGAATGGGA	11169331	11169442	CACATGACACACTCACCAGTGAGCTTATCTCGAACCCTGTTAATAATCTGGATAGCTTTCTTATTTAGGGCCTCTGGTTTCACCAAACCGTCTCCAACTGGAATACACAAAA	GTAGAAATAACTGTAAGAATGGGANNNNNNNNCTTCAGCTTCCCGATATCCGACGGTAGTGTGTCCCTTTTAAGTAAA	8;0	+	1	5
CANCERHOTSPOT_NRAS_smMIP2	1	115252153	115252172	gcaaactcttgcacaaatgc	115252285	115252304	cacacttgtttcccactagc	115252173	115252284	TGAAAGCTGTACCATACCTGTCTGGTCTTGGCTGAGGTTTCAATGAATGGAATCCCGTAACTCTTGGCCAGTTCGTGGGCTTGTTTTGTATCAACTGTCCTTGTTGGCAAAT	cacacttgtttcccactagcCTTCAGCTTCCCGATATCCGACGGTAGTGTgcaaactcttgcacaaatgc	8;0	+	1	5
CANCERHOTSPOT_NRAS_smMIP3	1	115252189	115252206	cctgtctggtcttggctg	115252319	115252340	atccgagtcttttactcgctta	115252207	115252318	AGGTTTCAATGAATGGAATCCCGTAACTCTTGGCCAGTTCGTGGGCTTGTTTTGTATCAACTGTCCTTGTTGGCAAATCACACTTGTTTCCCACTAGCACCATAGGTACATC	atccgagtcttttactcgcttaCTTCAGCTTCCCGATATCCGACGGTAGTGTcctgtctggtcttggctg	8;0	+	1	5
CANCERHOTSPOT_NRAS_smMIP4	1	115252236	115252251	cccacgaactggccaa	115252100	115252123	atccatattcatattctttgttgt	115252124	115252235	GAGTTACGGGATTCCATTCATTGAAACCTCAGCCAAGACCAGACAGGTATGGTACAGCTTTCAGCATTTGTGCAAGAGTTTGCATCAGTTGATTAACTCTGGTAGAGATGTG	atccatattcatattctttgttgtCTTCAGCTTCCCGATATCCGACGGTAGTGTcccacgaactggccaa	8;0	-	1	5
CANCERHOTSPOT_NRAS_smMIP5	1	115252258	115252277	ttgtatcaactgtccttgtt	115252390	115252409	gattaggctgggtacagtgg	115252278	115252389	GGCAAATCACACTTGTTTCCCACTAGCACCATAGGTACATCATCCGAGTCTTTTACTCGCTTAATCTGCTCCCTAAAAACGGGAATATATTATCAGAACATAAGAAAAACAA	gattaggctgggtacagtggCTTCAGCTTCCCGATATCCGACGGTAGTGTttgtatcaactgtccttgtt	8;0	+	1	5
CANCERHOTSPOT_NRAS_smMIP7	1	115252330	115252349	ggagcagattaagcgagtaa	115252198	115252217	cattgaaacctcagccaaga	115252218	115252329	AAGACTCGGATGATGTACCTATGGTGCTAGTGGGAAACAAGTGTGATTTGCCAACAAGGACAGTTGATACAAAACAAGCCCACGAACTGGCCAAGAGTTACGGGATTCCATT	cattgaaacctcagccaagaCTTCAGCTTCCCGATATCCGACGGTAGTGTggagcagattaagcgagtaa	8;0	-	1	5
CANCERHOTSPOT_NRAS_smMIP9	1	115256419	115256438	acctgtagaggttaatatcc	115256551	115256570	ctaacaaacaggtttcacca	115256439	115256550	GCAAATGACTTGCTATTATTGATGGCAAATACACAGAGGAAGCCTTCGCCTGTCCTCATGTATTGGTCTCTCATGGCACTGTACTCTTCTTGTCCAGCTGTATCCAGTATGT	ctaacaaacaggtttcaccaCTTCAGCTTCCCGATATCCGACGGTAGTGTacctgtagaggttaatatcc	8;0	+	1	5
CANCERHOTSPOT_NRAS_smMIP9a	1	115256419	115256438	acctgtagaggttaatatcc	115256551	115256570	ccaacaaacaggtttcacca	115256439	115256550	GCAAATGACTTGCTATTATTGATGGCAAATACACAGAGGAAGCCTTCGCCTGTCCTCATGTATTGGTCTCTCATGGCACTGTACTCTTCTTGTCCAGCTGTATCCAGTATGT	ccaacaaacaggtttcaccaCTTCAGCTTCCCGATATCCGACGGTAGTGTacctgtagaggttaatatcc	8;0	+	1	5
CANCERHOTSPOT_NRAS_smMIP11	1	115256577	115256594	ttacagaaaacaagtggt	115256443	115256464	gccatcagtaatagcaagtcat	115256465	115256576	TATAGATGGTGAAACCTGTTTGTTGGACATACTGGATACAGCTGGACAAGAAGAGTACAGTGCCATGAGAGACCAATACATGAGGACAGGCGAAGGCTTCCTCTGTGTATTT	gccatcagtaatagcaagtcatCTTCAGCTTCCCGATATCCGACGGTAGTGTttacagaaaacaagtggt	8;0	-	1	5
CANCERHOTSPOT_NRAS_smMIP11a	1	115256577	115256594	ttacagaaaacaagtggt	115256443	115256464	gccatcaataatagcaagtcat	115256465	115256576	TATAGATGGTGAAACCTGTTTGTTGGACATACTGGATACAGCTGGACAAGAAGAGTACAGTGCCATGAGAGACCAATACATGAGGACAGGCGAAGGCTTCCTCTGTGTATTT	gccatcaataatagcaagtcatCTTCAGCTTCCCGATATCCGACGGTAGTGTttacagaaaacaagtggt	8;0	-	1	5
CANCERHOTSPOT_NRAS_smMIP14	1	115258715	115258730	gctggattgtcagtgc	115258843	115258866	cagtactttaaagctttctataat	115258731	115258842	GCTTTTCCCAACACCACCTGCTCCAACCACCACCAGTTTGTACTCAGTCATTTCACACCAGCAAGAACCTGTTGGAAACCAGTAATCAGGGTTAATTGGCGAGCCACATCTA	cagtactttaaagctttctataatCTTCAGCTTCCCGATATCCGACGGTAGTGTgctggattgtcagtgc	8;0	+	1	5
CANCERHOTSPOT_NRAS_smMIP15	1	115258795	115258814	tactggtttccaacaggttc	115258663	115258682	cccactatagaggtgaggcc	115258683	115258794	TTGCTGGTGTGAAATGACTGAGTACAAACTGGTGGTGGTTGGAGCAGGTGGTGTTGGGAAAAGCGCACTGACAATCCAGCTAATCCAGAACCACTTTGTAGATGAATATGAT	cccactatagaggtgaggccCTTCAGCTTCCCGATATCCGACGGTAGTGTtactggtttccaacaggttc	8;0	-	1	5
CANCERHOTSPOT_NRAS_smMIP15a	1	115258795	115258814	tactggtttccaacaggttc	115258663	115258682	cccaccatagaggtgaggcc	115258683	115258794	TTGCTGGTGTGAAATGACTGAGTACAAACTGGTGGTGGTTGGAGCAGGTGGTGTTGGGAAAAGCGCACTGACAATCCAGCTAATCCAGAACCACTTTGTAGATGAATATGAT	cccaccatagaggtgaggccCTTCAGCTTCCCGATATCCGACGGTAGTGTtactggtttccaacaggttc	8;0	-	1	5
CANCERHOTSPOT_NRAS_smMIP16	1	115258829	115258844	tgtagatgtggctcgc	115258693	115258716	gctaatccagaaccactttgtaga	115258717	115258828	CAATTAACCCTGATTACTGGTTTCCAACAGGTTCTTGCTGGTGTGAAATGACTGAGTACAAACTGGTGGTGGTTGGAGCAGGTGGTGTTGGGAAAAGCGCACTGACAATCCA	gctaatccagaaccactttgtagaCTTCAGCTTCCCGATATCCGACGGTAGTGTtgtagatgtggctcgc	8;0	-	1	5
CANCERHOTSPOT_PDGFRA_smMIP1	4	55140962	55140981	ctgggactttggtaattcac	55141094	55141113	gccttatgactcaagatggg	55140982	55141093	CAGTTACCTGTCCTGGTCATTTATAGAAACCGAGGTATGAAATTCGCTGGAGGGTCATTGAATCAATCAGCCCAGATGGACATGAATATATTTATGTGGACCCGATGCAGCT	gccttatgactcaagatgggCTTCAGCTTCCCGATATCCGACGGTAGTGTctgggactttggtaattcac	8;0	+	5	25
CANCERHOTSPOT_PDGFRA_smMIP4	4	55141077	55141092	gtggacccgatgcagc	55141205	55141228	ggccttggcagaatagagatctga	55141093	55141204	TGCCTTATGACTCAAGATGGGAGTTTCCAAGAGATGGACTAGTGCTTGGTAAGTTCCATGGGGTAACCTCCCAAGACTCCCTTTTCCCTTGCACACAACTTTACAATTTATA	ggccttggcagaatagagatctgaCTTCAGCTTCCCGATATCCGACGGTAGTGTgtggacccgatgcagc	8;0	+	1	5
CANCERHOTSPOT_PDGFRA_smMIP4a	4	55141077	55141092	gtggacccaatgcagc	55141205	55141228	ggccttggcagaatagagatctga	55141093	55141204	TGCCTTATGACTCAAGATGGGAGTTTCCAAGAGATGGACTAGTGCTTGGTAAGTTCCATGGGGTAACCTCCCAAGACTCCCTTTTCCCTTGCACACAACTTTACAATTTATA	ggccttggcagaatagagatctgaCTTCAGCTTCCCGATATCCGACGGTAGTGTgtggacccaatgcagc	8;0	+	1	5
CANCERHOTSPOT_PDGFRA_smMIP5	4	55141114	55141133	tagtccatctcttggaaact	55140982	55141001	atgaccaggacaggtaactg	55141002	55141113	CCCATCTTGAGTCATAAGGCAGCTGCATCGGGTCCACATAAATATATTCATGTCCATCTGGGCTGATTGATTCAATGACCCTCCAGCGAATTTCATACCTCGGTTTCTATAA	atgaccaggacaggtaactgCTTCAGCTTCCCGATATCCGACGGTAGTGTtagtccatctcttggaaact	8;0	-	5	25
CANCERHOTSPOT_PDGFRA_smMIP6	4	55141177	55141192	agttgtgtgcaaggga	55141041	55141064	atgtccatccgggctgattgattc	55141065	55141176	AAAGGGAGTCTTGGGAGGTTACCCCATGGAACTTACCAAGCACTAGTCCATCTCTTGGAAACTCCCATCTTGAGTCATAAGGCAGCTGCATCGGGTCCACATAAATATATTC	atgtccatccgggctgattgattcCTTCAGCTTCCCGATATCCGACGGTAGTGTagttgtgtgcaaggga	8;0	-	1	5
CANCERHOTSPOT_PDGFRA_smMIP6a	4	55141177	55141192	agttgtgtgcaaggga	55141041	55141064	atgtccatctgggctgattgattc	55141065	55141176	AAAGGGAGTCTTGGGAGGTTACCCCATGGAACTTACCAAGCACTAGTCCATCTCTTGGAAACTCCCATCTTGAGTCATAAGGCAGCTGCATCGGGTCCACATAAATATATTC	atgtccatctgggctgattgattcCTTCAGCTTCCCGATATCCGACGGTAGTGTagttgtgtgcaaggga	8;0	-	1	5
CANCERHOTSPOT_PDGFRA_smMIP7	4	55144033	55144052	ggactgatatgtgatttatt	55144165	55144184	ccaagtcaggtgggctcact	55144053	55144164	CTTTCAACAGCCACGGCCAGATCCAGTGAAAAACAAGCTCTCATGTCTGAACTGAAGATAATGACTCACCTGGGGCCACATTTGAACATTGTAAACTTGCTGGGAGCCTGCA	ccaagtcaggtgggctcactCTTCAGCTTCCCGATATCCGACGGTAGTGTggactgatatgtgatttatt	8;0	+	1	5
CANCERHOTSPOT_PDGFRA_smMIP8	4	55144059	55144074	ccagccacggccagat	55144187	55144210	cctggagtgaggattttcactgga	55144075	55144186	CCAGTGAAAAACAAGCTCTCATGTCTGAACTGAAGATAATGACTCACCTGGGGCCACATTTGAACATTGTAAACTTGCTGGGAGCCTGCACCAAGTCAGGTGGGCTCACTGA	cctggagtgaggattttcactggaCTTCAGCTTCCCGATATCCGACGGTAGTGTccagccacggccagat	8;0	+	1	5
CANCERHOTSPOT_PDGFRA_smMIP8a	4	55144059	55144074	acagccacggccagat	55144187	55144210	cctggagtgaggattttcactgga	55144075	55144186	CCAGTGAAAAACAAGCTCTCATGTCTGAACTGAAGATAATGACTCACCTGGGGCCACATTTGAACATTGTAAACTTGCTGGGAGCCTGCACCAAGTCAGGTGGGCTCACTGA	cctggagtgaggattttcactggaCTTCAGCTTCCCGATATCCGACGGTAGTGTacagccacggccagat	8;0	+	1	5
CANCERHOTSPOT_PDGFRA_smMIP9	4	55144114	55144129	ggccccaggtgagtca	55143978	55144001	aaaaccaagaatatgactaatcct	55144002	55144113	TTATCTTCAGTTCAGACATGAGAGCTTGTTTTTCACTGGATCTGGCCGTGGCTGTTGAAAGAATAAATCACATATCAGTCCAGCTGAGCTACCAACTTCCTGTTCTCAGAAA	aaaaccaagaatatgactaatcctCTTCAGCTTCCCGATATCCGACGGTAGTGTggccccaggtgagtca	8;0	-	1	5
CANCERHOTSPOT_PDGFRA_smMIP11	4	55144212	55144229	gttttcacaaccacatgt	55144078	55144099	gacatgagagcttgtttttcac	55144100	55144211	GTCCAGTGAAAATCCTCACTCCAGGTCAGTGAGCCCACCTGACTTGGTGCAGGCTCCCAGCAAGTTTACAATGTTCAAATGTGGCCCCAGGTGAGTCATTATCTTCAGTTCA	gacatgagagcttgtttttcacCTTCAGCTTCCCGATATCCGACGGTAGTGTgttttcacaaccacatgt	8;0	-	1	5
CANCERHOTSPOT_PDGFRA_smMIP14	4	55152021	55152036	atctggctgctcgcaa	55152149	55152172	cactggtcaggctcatcctccttc	55152037	55152148	CGTCCTCCTGGCACAAGGAAAAATTGTGAAGATCTGTGACTTTGGCCTGGCCAGAGACATCATGCATGATTCGAACTATGTGTCGAAAGGCAGTGTACGTCCTCACTTCCCT	cactggtcaggctcatcctccttcCTTCAGCTTCCCGATATCCGACGGTAGTGTatctggctgctcgcaa	8;0	+	2	10
CANCERHOTSPOT_PDGFRA_smMIP17	4	55152114	55152129	ctgcctttcgacacat	55151978	55152001	ggaaaaggaagaaatgactcagga	55152002	55152113	AGTTCGAATCATGCATGATGTCTCTGGCCAGGCCAAAGTCACAGATCTTCACAATTTTTCCTTGTGCCAGGAGGACGTTGCGAGCAGCCAGATCACGGTGGACACACTGCAT	ggaaaaggaagaaatgactcaggaCTTCAGCTTCCCGATATCCGACGGTAGTGTctgcctttcgacacat	8;0	-	2	10
Actionable_PDGFRA_exon13.2	4	55143503	55143521	GCTGAGGAGGCGTCTGGAG	55143634	55143654	GAAAGTTGCAGTGAAGATGCT	55143522	55143633	TTTTTGGGTGTTAATGATTCTGCCTGCCCACAGGTCGGGTCTTGGGGTCTGGAGCGTTTGGGAAGGTGGTTGAAGGAACAGCCTATGGATTAAGCCGGTCCCAACCTGTCAT	GAAAGTTGCAGTGAAGATGCTNNNNNNNNCTTCAGCTTCCCGATATCCGACGGTAGTGTGCTGAGGAGGCGTCTGGAG	8;0	+	1	5
Actionable_PDGFRA_exon16.2	4	55146430	55146448	ATGACCACTTCAGAAGGGC	55146561	55146581	GCTAGAAAGGAAAGAGGTTTC	55146449	55146560	ACCCTGGGTAAGATTTCTCTTTCTGTTTTTACAGCTATGTTATTTTATCTTTTGAAAACAATGGTGACTACATGGACATGAAGCAGGCTGATACTACACAGTATGTCCCCAT	GCTAGAAAGGAAAGAGGTTTCNNNNNNNNCTTCAGCTTCCCGATATCCGACGGTAGTGTATGACCACTTCAGAAGGGC	8;0	+	1	5
Actionable_PDGFRA_exon17.1	4	55151609	55151628	CCTCGGGCAACTTGATAGGT	55151477	55151496	AGGAAATCATCAGGTTGCAG	55151497	55151608	GAAGCTCAACAAATCCAATAAAGTAAGGCCTTCTGAGTTATCATCTGAAAGGAGGTTTTTGACTTCTGAGTCTGCAGAAAAGAAATTAAATGTATTGGTGCTGGCAGGCAGC	AGGAAATCATCAGGTTGCAGNNNNNNNNCTTCAGCTTCCCGATATCCGACGGTAGTGTCCTCGGGCAACTTGATAGGT	8;0	-	1	5
CANCERHOTSPOT_PIK3CA_smMIP1	3	178935997	178936014	gagtaacagactagctag	178936127	178936148	gtgctaaaatggagattctctg	178936015	178936126	AGACAATGAATTAAGGGAAAATGACAAAGAACAGCTCAAAGCAATTTCTACACGAGATCCTCTCTCTGAAATCACTGAGCAGGAGAAAGATTTTCTATGGAGTCACAGGTAA	gtgctaaaatggagattctctgCTTCAGCTTCCCGATATCCGACGGTAGTGTgagtaacagactagctag	8;0	+	1	5
CANCERHOTSPOT_PIK3CA_smMIP1a	3	178935997	178936014	gagtaacagactagctag	178936127	178936148	gtgctaaaatggaaattctctg	178936015	178936126	AGACAATGAATTAAGGGAAAATGACAAAGAACAGCTCAAAGCAATTTCTACACGAGATCCTCTCTCTGAAATCACTGAGCAGGAGAAAGATTTTCTATGGAGTCACAGGTAA	gtgctaaaatggaaattctctgCTTCAGCTTCCCGATATCCGACGGTAGTGTgagtaacagactagctag	8;0	+	1	5
CANCERHOTSPOT_PIK3CA_smMIP4	3	178936185	178936200	atgctgagatcagcca	178936049	178936072	atctcgtgtagaaattgctttgag	178936073	178936184	AATTCAGTTATTTTTTCTGTAATAAAGAAAAAGAAACAGAGAATCTCCATTTTAGCACTTACCTGTGACTCCATAGAAAATCTTTCTCCTGCTCAGTGATTTCAGAGAGAGG	atctcgtgtagaaattgctttgagCTTCAGCTTCCCGATATCCGACGGTAGTGTatgctgagatcagcca	8;0	-	1	5
CANCERHOTSPOT_PIK3CA_smMIP5	3	178952033	178952050	aaaactgagcaagaggct	178952163	178952184	gagaaaatgaaagctcactctg	178952051	178952162	TTGGAGTATTTCATGAAACAAATGAATGATGCACATCATGGTGGCTGGACAACAAAAATGGATTGGATCTTCCACACAATTAAACAGCATGCATTGAACTGAAAAGATAACT	gagaaaatgaaagctcactctgCTTCAGCTTCCCGATATCCGACGGTAGTGTaaaactgagcaagaggct	8;0	+	1	5
CANCERHOTSPOT_PIK3CA_smMIP6	3	178952052	178952071	tggagtatttcatgaaacaa	178952184	178952203	ggattccacactgcactgtt	178952072	178952183	ATGAATGATGCACATCATGGTGGCTGGACAACAAAAATGGATTGGATCTTCCACACAATTAAACAGCATGCATTGAACTGAAAAGATAACTGAGAAAATGAAAGCTCACTCT	ggattccacactgcactgttCTTCAGCTTCCCGATATCCGACGGTAGTGTtggagtatttcatgaaacaa	8;0	+	1	5
CANCERHOTSPOT_PIK3CA_smMIP7	3	178952098	178952117	tccaatccatttttgttgtc	178951966	178951985	gtagttctggcattccagag	178951986	178952097	CAGCCACCATGATGTGCATCATTCATTTGTTTCATGAAATACTCCAAAGCCTCTTGCTCAGTTTTATCTAAGGCTAGGGTCTTTCGAATGTATGCAATGTCATCAAAAGATT	gtagttctggcattccagagCTTCAGCTTCCCGATATCCGACGGTAGTGTtccaatccatttttgttgtc	8;0	-	1	5
Actionable_PIK3CA_exon2.2	3	178916560	178916575	ACATCTAATTCCTTAA	178916688	178916711	ACTACCAAATGGAATGATAGTGAC	178916576	178916687	AGTAGTTTTATATGTAAAACTTGCAAAGAATCAGAACAATGCCTCCACGACCATCATCAGGTGAACTGTGGGGCATCCACTTGATGCCCCCAAGAATCCTAGTAGAATGTTT	ACTACCAAATGGAATGATAGTGACNNNNNNNNCTTCAGCTTCCCGATATCCGACGGTAGTGTACATCTAATTCCTTAA	8;0	+	1	5
Actionable_PIK3CA_exon2.7	3	178916949	178916964	AATTTCTCGATTGAGG	178916813	178916836	GAGTAACACTTACGAAAATGTAAG	178916837	178916948	ATCTTTTCTTCACGGTTGCCTACTGGTTCAATTACTTTTAAAAAGGGTTGAAAAAGCCGAAGGTCACAAAGTCGTCTTGTTTCATCAAAAAATTCTTCCCTTTCTGCTTCTT	GAGTAACACTTACGAAAATGTAAGNNNNNNNNCTTCAGCTTCCCGATATCCGACGGTAGTGTAATTTCTCGATTGAGG	8;0	-	1	5
Actionable_PIK3CA_exon5.2	3	178921446	178921464	CGCATTTCCACAGCTACAC	178921577	178921597	GGTAAAGTCAAATGCTGATGC	178921465	178921576	CATATATGAATGGAGAAACATCTACAAAATCCCTTTGGGTTATAAATAGTGCACTCAGAATAAAAATTCTTTGTGCAACCTACGTGAATGTAAATATTCGAGACATTGATAA	GGTAAAGTCAAATGCTGATGCNNNNNNNNCTTCAGCTTCCCGATATCCGACGGTAGTGTCGCATTTCCACAGCTACAC	8;0	+	5	25
Actionable_PIK3CA_exon5.3	3	178921646	178921664	ACAGGTCAACAGATTACTG	178921513	178921533	GAATTTTTATTCTGAGTGCAC	178921534	178921645	TATAGTGCAAGAAAAAGGTTATCTAAAATAATTTCTATAAAATAATAAGCATCAGCATTTGACTTTACCTTATCAATGTCTCGAATATTTACATTCACGTAGGTTGCACAAA	GAATTTTTATTCTGAGTGCACNNNNNNNNCTTCAGCTTCCCGATATCCGACGGTAGTGTACAGGTCAACAGATTACTG	8;0	-	1	5
Actionable_PIK3CA_exon7.1	3	178927312	178927332	GTAGGAGTCATTTATATACTT	178927445	178927463	GCCTTTCCATTTGCTCTGT	178927333	178927444	TGATGAAGACTTTTCTTGATGTATTATTTTTGCTTTAAAATTTTACATAGGTGGAATGAATGGCTGAATTATGATATATACATTCCTGATCTTCCTCGTGCTGCTCGACTTT	GCCTTTCCATTTGCTCTGTNNNNNNNNCTTCAGCTTCCCGATATCCGACGGTAGTGTGTAGGAGTCATTTATATACTT	8;0	+	1	5
Actionable_PIK3CA_exon8.1	3	178927900	178927918	CTTTTGGGGAAGAAAAGTG	178928031	178928051	GTATCTGGAAAAATGGCTTTG	178927919	178928030	TTTTGAAATGTGTTTTATAATTTAGACTAGTGAATATTTTTCTTTGTTTTTTAAGGAACACTGTCCATTGGCATGGGGAAATATAAACTTGTTTGATTACACAGACACTCTA	GTATCTGGAAAAATGGCTTTGNNNNNNNNCTTCAGCTTCCCGATATCCGACGGTAGTGTCTTTTGGGGAAGAAAAGTG	8;0	+	1	5
Actionable_PIK3CA_exon8.2	3	178928046	178928061	GCCAAAGATTCAAAGC	178927910	178927933	AAACACATTTCAAAACACTTTTCT	178927934	178928045	CATTTTTCCAGATACTAGAGTGTCTGTGTAATCAAACAAGTTTATATTTCCCCATGCCAATGGACAGTGTTCCTTAAAAAACAAAGAAAAATATTCACTAGTCTAAATTATA	AAACACATTTCAAAACACTTTTCTNNNNNNNNCTTCAGCTTCCCGATATCCGACGGTAGTGTGCCAAAGATTCAAAGC	8;0	-	1	5
POLE_09_A01	12	133253281	133253296	CAGGGAGGCCTAATGG	133253147	133253170	GACCAGATTATGATGATTTCCTAC	133253171	133253280	GGAGTTTAGAGCTTGGCTTTATGCTTATTTTGTCCCCACAGGACCCTGTGGTTTTGGCATTTGACATTGAGACGACCAAACTGCCCCTCAAGTTTCCTGATGCTGAGACA	GACCAGATTATGATGATTTCCTACNNNNNNNNCTTCAGCTTCCCGATATCCGACGGTAGTGTCAGGGAGGCCTAATGG	8;0	-	2	10
POLE_09_A02	12	133253221	133253238	ACCCTGTGGTTTTGGCAT	133253089	133253110	AGTAAGCTCCTGGGATGGGGAC	133253111	133253220	TTGACATTGAGACGACCAAACTGCCCCTCAAGTTTCCTGATGCTGAGACAGACCAGATTATGATGATTTCCTACATGATCGATGGCCAGGTGAGCAGGTGGCTTCTGGGA	AGTAAGCTCCTGGGATGGGGACNNNNNNNNCTTCAGCTTCCCGATATCCGACGGTAGTGTACCCTGTGGTTTTGGCAT	8;0	-	4	20
POLE_09_S01	12	133253133	133253149	TGGCCATCGATCATGTA	133253260	133253282	TAAAGCCAAGCTCTAAACTCCCC	133253150	133253259	GGAAATCATCATAATCTGGTCTGTCTCAGCATCAGGAAACTTGAGGGGCAGTTTGGTCGTCTCAATGTCAAATGCCAAAACCACAGGGTCCTGTGGGGACAAAATAAGCA	TAAAGCCAAGCTCTAAACTCCCCNNNNNNNNCTTCAGCTTCCCGATATCCGACGGTAGTGTTGGCCATCGATCATGTA	8;0	+	2	10
POLE_09_S02	12	133253067	133253083	TGTAGTATGGGGACCAG	133253194	133253216	GNGGCAGTTTGGTCGTCTCAATG	133253084	133253193	ACAAGGTCCCCATCCCAGGAGCTTACTTCCCAGAAGCCACCTGCTCACCTGGCCATCGATCATGTAGGAAATCATCATAATCTGGTCTGTCTCAGCATCAGGAAACTTGA	GNGGCAGTTTGGTCGTCTCAATGNNNNNNNNCTTCAGCTTCCCGATATCCGACGGTAGTGTTGTAGTATGGGGACCAG	8;0	+	1	5
POLE_09_S02_SNP	12	133253067	133253083	TGCAGTATGGGGACCAG	133253194	133253216	GNGGCAGTTTGGTCGTCTCAATG	133253084	133253193	ACAAGGTCCCCATCCCAGGAGCTTACTTCCCAGAAGCCACCTGCTCACCTGGCCATCGATCATGTAGGAAATCATCATAATCTGGTCTGTCTCAGCATCAGGAAACTTGA	GNGGCAGTTTGGTCGTCTCAATGNNNNNNNNCTTCAGCTTCCCGATATCCGACGGTAGTGTTGCAGTATGGGGACCAG	8;0	+	1	5
POLE_10_A01	12	133252836	133252856	GGTGGGAACGCCATTTCTTGG	133252707	133252725	GCCAGAATATGAAGGCCCC	133252726	133252835	CTTTGCAGCCTCTGACTTGTGCTGATTGCTAATGAACTTGGCTAGGGCTACCTCATCACCAACAGGGAGATTGTTTCAGAAGATATTGAAGATTTTGAGTTCACCCCCAA	GCCAGAATATGAAGGCCCCNNNNNNNNCTTCAGCTTCCCGATATCCGACGGTAGTGTGGTGGGAACGCCATTTCTTGG	8;0	-	1	5
POLE_10_A02	12	133252753	133252771	GGGAGATTGTTTCAGAAGA	133252622	133252642	GGGAAGAACGGACATGTGGAT	133252643	133252752	TATTGAAGATTTTGAGTTCACCCCCAAGCCAGAATATGAAGGCCCCTTTTGTGTCTTCAATGAACCCGATGAGGTAAGGAGGTATCACTTGGGAAACTACCCGGTATTGT	GGGAAGAACGGACATGTGGATNNNNNNNNCTTCAGCTTCCCGATATCCGACGGTAGTGTGGGAGATTGTTTCAGAAGA	8;0	-	1	5
POLE_10_S01	12	133252697	133252714	AGACACAAAAGGGGCCTT	133252825	133252846	AGGCTGCAAAGCCAAGAAATGG	133252715	133252824	CATATTCTGGCTTGGGGGTGAACTCAAAATCTTCAATATCTTCTGAAACAATCTCCCTGTTGGTGATGAGGTAGCCCTAGCCAAGTTCATTAGCAATCAGCACAAGTCAG	AGGCTGCAAAGCCAAGAAATGGNNNNNNNNCTTCAGCTTCCCGATATCCGACGGTAGTGTAGACACAAAAGGGGCCTT	8;0	+	0.6	3
POLE_10_S02	12	133252639	133252658	TCCCACAATACCGGGTAGTT	133252769	133252788	CCCTGTTGGTGATGAGGTAG	133252659	133252768	TCCCAAGTGATACCTCCTTACCTCATCGGGTTCATTGAAGACACAAAAGGGGCCTTCATATTCTGGCTTGGGGGTGAACTCAAAATCTTCAATATCTTCTGAAACAATCT	CCCTGTTGGTGATGAGGTAGNNNNNNNNCTTCAGCTTCCCGATATCCGACGGTAGTGTTCCCACAATACCGGGTAGTT	8;0	+	2	10
POLE_11_A01	12	133252468	133252484	CTGAACTTTGGGAGAGG	133252335	133252357	CCATCATGGTCACCTACAACGGG	133252358	133252467	AATTTGGAATAGCTTGAAGAAGAGAAAGAGCAGACCTCTGACTGCTGTGACTTGGGTTCAGGCTCATCTGATCCAAAGGTGGTTTGAACACGTCCAGGAGACCAAACCCA	CCATCATGGTCACCTACAACGGGNNNNNNNNCTTCAGCTTCCCGATATCCGACGGTAGTGTCTGAACTTTGGGAGAGG	8;0	-	1	5
POLE_11_A02	12	133252394	133252411	TTCAGGCTCATCTGATCC	133252262	133252283	TTTGAGAGGGAGGGCGTTGCGT	133252284	133252393	AAAGGTGGTTTGAACACGTCCAGGAGACCAAACCCACCATCATGGTCACCTACAACGGGGACTTTTTTGACTGGTGAGTCTGTGTCTTCTCTATGAGTAACTGGGCAGCA	TTTGAGAGGGAGGGCGTTGCGTNNNNNNNNCTTCAGCTTCCCGATATCCGACGGTAGTGTTTCAGGCTCATCTGATCC	8;0	-	1	5
POLE_11_S01	12	133252306	133252321	AAGACACAGACTCACC	133252432	133252455	GGTCTGCTCTTTCTCTTCTTCAAG	133252322	133252431	AGTCAAAAAAGTCCCCGTTGTAGGTGACCATGATGGTGGGTTTGGTCTCCTGGACGTGTTCAAACCACCTTTGGATCAGATGAGCCTGAACCCAAGTCACAGCAGTCAGA	GGTCTGCTCTTTCTCTTCTTCAAGNNNNNNNNCTTCAGCTTCCCGATATCCGACGGTAGTGTAAGACACAGACTCACC	8;0	+	2	10
POLE_11_S02	12	133252275	133252296	CCTCTCAAATGCTGCCCAGTTA	133252407	133252424	CTGAACCCAAGTCACAGC	133252297	133252406	CTCATAGAGAAGACACAGACTCACCAGTCAAAAAAGTCCCCGTTGTAGGTGACCATGATGGTGGGTTTGGTCTCCTGGACGTGTTCAAACCACCTTTGGATCAGATGAGC	CTGAACCCAAGTCACAGCNNNNNNNNCTTCAGCTTCCCGATATCCGACGGTAGTGTCCTCTCAAATGCTGCCCAGTTA	8;0	+	2	10
POLE_12_A01	12	133252199	133252214	CACTCTGCACCTCCCG	133252065	133252088	CCGGGCAGCAGTCCACGGTCTGAG	133252089	133252198	TGTCTGGGTTCCTCCCTGGGTCTGAGGGAGGAATGGAGAAAGGGGCATTAGAGCCTGACCTGCCCACTTGCTTGTCTGTCCTCTTTCCAACCCAGGCCATTTGTGGAGGC	CCGGGCAGCAGTCCACGGTCTGAGNNNNNNNNCTTCAGCTTCCCGATATCCGACGGTAGTGTCACTCTGCACCTCCCG	8;0	-	2	10
POLE_12_A02	12	133252089	133252104	GGCCATTTGTGGAGGC	133251955	133251978	GGCCACAGAGCAGCATGGCTCCTC	133251979	133252088	CCGGGCAGCAGTCCACGGTCTGAGCATGCAGCAGGAGATAGGCTTCCAGAAGGACAGCCAGGGGGAGTACAAGGCGCCCCAGTGCATCCACATGGACTGCCTCAGGTAGG	GGCCACAGAGCAGCATGGCTCCTCNNNNNNNNCTTCAGCTTCCCGATATCCGACGGTAGTGTGGCCATTTGTGGAGGC	8;0	-	4	20
POLE_12_A03	12	133252046	133252061	GCAGCAGGAGATAGGC	133251912	133251935	ATCTGAAGGCCTCTTGCAGACTGT	133251936	133252045	TTCCAGAAGGACAGCCAGGGGGAGTACAAGGCGCCCCAGTGCATCCACATGGACTGCCTCAGGTAGGGGCCACAGAGCAGCATGGCTCCTCACTGCTGTCCGTGAGCGAG	ATCTGAAGGCCTCTTGCAGACTGTNNNNNNNNCTTCAGCTTCCCGATATCCGACGGTAGTGTGCAGCAGGAGATAGGC	8;0	-	1	5
POLE_12_S01	12	133251997	133252012	TGTGGATGCACTGGGG	133252123	133252146	GACAAGCAAGTGGGCAGGTCAGGC	133252013	133252122	CGCCTTGTACTCCCCCTGGCTGTCCTTCTGGAAGCCTATCTCCTGCTGCATGCTCAGACCGTGGACTGCTGCCCGGGCCTCCACAAATGGCCTGGGTTGGAAAGAGGACA	GACAAGCAAGTGGGCAGGTCAGGCNNNNNNNNCTTCAGCTTCCCGATATCCGACGGTAGTGTTGTGGATGCACTGGGG	8;0	+	2	10
POLE_12_S02	12	133251888	133251903	CCTCCCATGAGATGTG	133252014	133252037	GCCTTGTACTCCCCCTGGCTGTCC	133251904	133252013	GTGACAGCACAGTCTGCAAGAGGCCTTCAGATCTCGCTCACGGACAGCAGTGAGGAGCCATGCTGCTCTGTGGCCCCTACCTGAGGCAGTCCATGTGGATGCACTGGGGC	GCCTTGTACTCCCCCTGGCTGTCCNNNNNNNNCTTCAGCTTCCCGATATCCGACGGTAGTGTCCTCCCATGAGATGTG	8;0	+	2	10
POLE_13_A01	12	133250329	133250347	TTCCCGGGCTGCATGTTAG	133250198	133250218	TGATCCCGTGGAGCTAGACCC	133250219	133250328	AATCATCCTGGCTTCTGTTCTCATTCTCCTTCCAGGTGGGTGAAGAGGGACAGTTACCTTCCTGTGGGCAGTCATAATCTCAAGGCGGCCGCCAAGGCCAAGCTAGGCTA	TGATCCCGTGGAGCTAGACCCNNNNNNNNCTTCAGCTTCCCGATATCCGACGGTAGTGTTTCCCGGGCTGCATGTTAG	8;0	-	2	10
POLE_13_A02	12	133250231	133250247	AAGGCGGCCGCCAAGGC	133250098	133250120	ACGCATCCAGATGGCCACGGAGC	133250121	133250230	CAAGCTAGGCTATGATCCCGTGGAGCTAGACCCGGAGGACATGTGCCGGATGGCCACGGAGCAGCCCCAGGCACGTAAGCCACATCCCGGCTGCCCCTGCTGCCGTGTGC	ACGCATCCAGATGGCCACGGAGCNNNNNNNNCTTCAGCTTCCCGATATCCGACGGTAGTGTAAGGCGGCCGCCAAGGC	8;0	-	4	20
POLE_13_A02_SNP	12	133250231	133250247	AAGGCGGCCGCCAAGGC	133250098	133250120	ACACATCCAGATGGCCACGGAGC	133250121	133250230	CAAGCTAGGCTATGATCCCGTGGAGCTAGACCCGGAGGACATGTGCCGGATGGCCACGGAGCAGCCCCAGGCACGTAAGCCACATCCCGGCTGCCCCTGCTGCCGTGTGC	ACACATCCAGATGGCCACGGAGCNNNNNNNNCTTCAGCTTCCCGATATCCGACGGTAGTGTAAGGCGGCCGCCAAGGC	8;0	-	4	20
POLE_13_S01	12	133250264	133250281	ACAGGAAGGTAACTGTCC	133250392	133250413	GTTCCTAACAGGCACCCAGGAG	133250282	133250391	CTCTTCACCCACCTGGAAGGAGAATGAGAACAGAAGCCAGGATGATTCTAACATGCAGCCCGGGAACCCCTGAGAACTGGCAAAACTGGGCACCACACAGACAGATGCAA	GTTCCTAACAGGCACCCAGGAGNNNNNNNNCTTCAGCTTCCCGATATCCGACGGTAGTGTACAGGAAGGTAACTGTCC	8;0	+	1	5
POLE_13_S02	12	133250162	133250177	TGGGGCTGCTCCGTGG	133250288	133250311	ACCCACCTGGAAGGAGAATGAGAA	133250178	133250287	CCATCCGGCACATGTCCTCCGGGTCTAGCTCCACGGGATCATAGCCTAGCTTGGCCTTGGCGGCCGCCTTGAGATTATGACTGCCCACAGGAAGGTAACTGTCCCTCTTC	ACCCACCTGGAAGGAGAATGAGAANNNNNNNNCTTCAGCTTCCCGATATCCGACGGTAGTGTTGGGGCTGCTCCGTGG	8;0	+	4	20
POLE_13_S03	12	133250082	133250097	TCACATGCCTGGGGCT	133250208	133250231	CCACGGGATCATAGCCTAGCTTGG	133250098	133250207	GCTCCGTGGCCATCTGGATGCGTGCACACGGCAGCAGGGGCAGCCGGGATGTGGCTTACGTGCCTGGGGCTGCTCCGTGGCCATCCGGCACATGTCCTCCGGGTCTAGCT	CCACGGGATCATAGCCTAGCTTGGNNNNNNNNCTTCAGCTTCCCGATATCCGACGGTAGTGTTCACATGCCTGGGGCT	8;0	+	2	10
POLE_14_A01	12	133249895	133249914	CCCTGGGCTCTTGATTTTTG	133249765	133249784	CTCTGTGCACCATTATTCCC	133249785	133249894	ATGGCCCTGCTCTCTGGCGTTCTCTCCTCAGACTCTGGCCACGTATTCTGTGTCAGATGCTGTCGCCACTTACTACCTGTACATGAAGTACGTCCACCCATTCATCTTTG	CTCTGTGCACCATTATTCCCNNNNNNNNCTTCAGCTTCCCGATATCCGACGGTAGTGTCCCTGGGCTCTTGATTTTTG	8;0	-	1	5
POLE_14_A02	12	133249829	133249849	TTCTGTGTCAGATGCTGTCGC	133249700	133249718	CCTCCTCAGCCCTTGCCCC	133249719	133249828	CACTTACTACCTGTACATGAAGTACGTCCACCCATTCATCTTTGCTCTGTGCACCATTATTCCCATGGAGCCCGACGAGGTGAGCATTATCTGTCCTGTCGGCACCCTGG	CCTCCTCAGCCCTTGCCCCNNNNNNNNCTTCAGCTTCCCGATATCCGACGGTAGTGTTTCTGTGTCAGATGCTGTCGC	8;0	-	1	5
POLE_14_S01	12	133249756	133249772	GGGCTCCATGGGAATAA	133249883	133249905	GAGCAGGGCCATCAAAAATCAAG	133249773	133249882	TGGTGCACAGAGCAAAGATGAATGGGTGGACGTACTTCATGTACAGGTAGTAAGTGGCGACAGCATCTGACACAGAATACGTGGCCAGAGTCTGAGGAGAGAACGCCAGA	GAGCAGGGCCATCAAAAATCAAGNNNNNNNNCTTCAGCTTCCCGATATCCGACGGTAGTGTGGGCTCCATGGGAATAA	8;0	+	2	10
POLE_14_S02	12	133249711	133249730	TGAGGAGGCCAGGGTGCCGA	133249841	133249860	GACACAGAATACGTGGCCAG	133249731	133249840	CAGGACAGATAATGCTCACCTCGTCGGGCTCCATGGGAATAATGGTGCACAGAGCAAAGATGAATGGGTGGACGTACTTCATGTACAGGTAGTAAGTGGCGACAGCATCT	GACACAGAATACGTGGCCAGNNNNNNNNCTTCAGCTTCCCGATATCCGACGGTAGTGTTGAGGAGGCCAGGGTGCCGA	8;0	+	4	20
Actionable_PTEN_exon5.1	10	89692643	89692659	CTCTGGAATCCAGTGTT	89692772	89692794	GCACAATATCCTTTTGAAGACCA	89692660	89692771	TCTTTTAAATACCTGTTAAGTTTGTATGCAACATTTCTAAAGTTACCTACTTGTTAATTAAAAATTCAAGAGTTTTTTTTTCTTATTCTGAGGTTATCTTTTTACCACAGTT	GCACAATATCCTTTTGAAGACCANNNNNNNNCTTCAGCTTCCCGATATCCGACGGTAGTGTCTCTGGAATCCAGTGTT	8;0	+	1	5
Actionable_PTEN_exon5.2	10	89692848	89692863	TCATCTTCACTTAGCC	89692712	89692735	AAAACTCTTGAATTTTTAATTAAC	89692736	89692847	ATTGGTCAAGATCTTCACAAAAGGGTTTGATAAGTTCTAGCTGTGGTGGGTTATGGTCTTCAAAAGGATATTGTGCAACTGTGGTAAAAAGATAACCTCAGAATAAGAAAAA	AAAACTCTTGAATTTTTAATTAACNNNNNNNNCTTCAGCTTCCCGATATCCGACGGTAGTGTTCATCTTCACTTAGCC	8;0	-	2	10
Actionable_PTEN_exon5.3	10	89692746	89692761	TCTGAGGTTATCTTTT	89692874	89692897	GCAGCAATTCACTGTAAAGCTGGA	89692762	89692873	TACCACAGTTGCACAATATCCTTTTGAAGACCATAACCCACCACAGCTAGAACTTATCAAACCCTTTTGTGAAGATCTTGACCAATGGCTAAGTGAAGATGACAATCATGTT	GCAGCAATTCACTGTAAAGCTGGANNNNNNNNCTTCAGCTTCCCGATATCCGACGGTAGTGTTCTGAGGTTATCTTTT	8;0	+	1	5
Actionable_PTEN_exon5.4	10	89692890	89692905	CGTCCCTTTCCAGCTT	89692754	89692777	TTGTGCAACTGTGGTAAAAAGATA	89692778	89692889	TACAGTGAATTGCTGCAACATGATTGTCATCTTCACTTAGCCATTGGTCAAGATCTTCACAAAAGGGTTTGATAAGTTCTAGCTGTGGTGGGTTATGGTCTTCAAAAGGATA	TTGTGCAACTGTGGTAAAAAGATANNNNNNNNCTTCAGCTTCCCGATATCCGACGGTAGTGTCGTCCCTTTCCAGCTT	8;0	-	10	50
Actionable_PTEN_exon5.5	10	89692834	89692854	AGATCTTGACCAATGGCTAAG	89692967	89692985	GCCCTAGATTTCTATGGGG	89692855	89692966	TGAAGATGACAATCATGTTGCAGCAATTCACTGTAAAGCTGGAAAGGGACGAACTGGTGTAATGATATGTGCATATTTATTACATCGGGGCAAATTTTTAAAGGCACAAGAG	GCCCTAGATTTCTATGGGGNNNNNNNNCTTCAGCTTCCCGATATCCGACGGTAGTGTAGATCTTGACCAATGGCTAAG	8;0	+	5	25
Actionable_PTEN_exon5.6	10	89692995	89693015	AACTTACCTTTTTGTCTCTGG	89692864	89692882	AATTGCTGCAACATGATTG	89692883	89692994	TCCTTACTTCCCCATAGAAATCTAGGGCCTCTTGTGCCTTTAAAAATTTGCCCCGATGTAATAAATATGCACATATCATTACACCAGTTCGTCCCTTTCCAGCTTTACAGTG	AATTGCTGCAACATGATTGNNNNNNNNCTTCAGCTTCCCGATATCCGACGGTAGTGTAACTTACCTTTTTGTCTCTGG	8;0	-	5	25
Actionable_PTEN_exon5.7	10	89692899	89692918	AGGGACGAACTGGTGTAATG	89693031	89693050	TCCTTTCCTCTTCCTGGATC	89692919	89693030	ATATGTGCATATTTATTACATCGGGGCAAATTTTTAAAGGCACAAGAGGCCCTAGATTTCTATGGGGAAGTAAGGACCAGAGACAAAAAGGTAAGTTATTTTTTGATGTTTT	TCCTTTCCTCTTCCTGGATCNNNNNNNNCTTCAGCTTCCCGATATCCGACGGTAGTGTAGGGACGAACTGGTGTAATG	8;0	+	1	5
Actionable_PTEN_exon5.8	10	89693071	89693088	AAAAAGAAACCCAAAATC	89692937	89692958	CCTTTAAAAATTTGCCCCGATG	89692959	89693070	TGTTTTCCAATAAATTCTCAGATCCAGGAAGAGGAAAGGAAAAACATCAAAAAATAACTTACCTTTTTGTCTCTGGTCCTTACTTCCCCATAGAAATCTAGGGCCTCTTGTG	CCTTTAAAAATTTGCCCCGATGNNNNNNNNCTTCAGCTTCCCGATATCCGACGGTAGTGTAAAAAGAAACCCAAAATC	8;0	-	1	5
Actionable_PTEN_exon6.1	10	89711828	89711843	GGAACATTTTTTTTCA	89711956	89711979	GCACTGTTGTTTCACAAGATGATG	89711844	89711955	ATTTGGCTTCTCTTTTTTTTCTGTCCACCAGGGAGTAACTATTCCCAGTCAGAGGCGCTATGTGTATTATTATAGCTACCTGTTAAAGAATCATCTGGATTATAGACCAGTG	GCACTGTTGTTTCACAAGATGATGNNNNNNNNCTTCAGCTTCCCGATATCCGACGGTAGTGTGGAACATTTTTTTTCA	8;0	+	1	5
Actionable_PTEN_exon6.1a	10	89711828	89711843	GGAACATTTTTTTTCA	89711956	89711979	GCACTATTGTTTCACAAGATGATG	89711844	89711955	ATTTGGCTTCTCTTTTTTTTCTGTCCACCAGGGAGTAACTATTCCCAGTCAGAGGCGCTATGTGTATTATTATAGCTACCTGTTAAAGAATCATCTGGATTATAGACCAGTG	GCACTATTGTTTCACAAGATGATGNNNNNNNNCTTCAGCTTCCCGATATCCGACGGTAGTGTGGAACATTTTTTTTCA	8;0	+	1	5
Actionable_PTEN_exon6.2	10	89711976	89711991	AATAGTTTCAAACATC	89711840	89711863	AAAAAAAAGAGAAGCCAAATTGAA	89711864	89711975	ATCTTGTGAAACAACAGTGCCACTGGTCTATAATCCAGATGATTCTTTAACAGGTAGCTATAATAATACACATAGCGCCTCTGACTGGGAATAGTTACTCCCTGGTGGACAG	AAAAAAAAGAGAAGCCAAATTGAANNNNNNNNCTTCAGCTTCCCGATATCCGACGGTAGTGTAATAGTTTCAAACATC	8;0	-	1	5
Actionable_PTEN_exon6.3	10	89711895	89711914	GAGGCGCTATGTGTATTATT	89712027	89712046	GAAATTCTCATCCTTCCATG	89711915	89712026	ATAGCTACCTGTTAAAGAATCATCTGGATTATAGACCAGTGGCACTGTTGTTTCACAAGATGATGTTTGAAACTATTCCAATGTTCAGTGGCGGAACTTGCAGTAAGTGCTT	GAAATTCTCATCCTTCCATGNNNNNNNNCTTCAGCTTCCCGATATCCGACGGTAGTGTGAGGCGCTATGTGTATTATT	8;0	+	10	50
Actionable_PTEN_exon6.4	10	89712046	89712062	GAAAACTGTTCCAATAC	89711911	89711933	TTCTTTAACAGGTAGCTATAATA	89711934	89712045	ATGGAAGGATGAGAATTTCAAGCACTTACTGCAAGTTCCGCCACTGAACATTGGAATAGTTTCAAACATCATCTTGTGAAACAACAGTGCCACTGGTCTATAATCCAGATGA	TTCTTTAACAGGTAGCTATAATANNNNNNNNCTTCAGCTTCCCGATATCCGACGGTAGTGTGAAAACTGTTCCAATAC	8;0	-	10	50
Actionable_PTEN_exon7.1	10	89717562	89717579	TAAAGGCATTTCCTGTGA	89717692	89717713	GTACTTTGAGTTCCCTCAGCCG	89717580	89717691	AATAATACTGGTATGTATTTAACCATGCAGATCCTCAGTTTGTGGTCTGCCAGCTAAAGGTGAAGATATATTCCTCCAATTCAGGACCCACACGACGGGAAGACAAGTTCAT	GTACTTTGAGTTCCCTCAGCCGNNNNNNNNCTTCAGCTTCCCGATATCCGACGGTAGTGTTAAAGGCATTTCCTGTGA	8;0	+	1	5
Actionable_PTEN_exon7.2	10	89717704	89717722	CACAGGTAACGGCTGAGGG	89717571	89717591	ACCAGTATTATTTCACAGGAA	89717592	89717703	AACTCAAAGTACATGAACTTGTCTTCCCGTCGTGTGGGTCCTGAATTGGAGGAATATATCTTCACCTTTAGCTGGCAGACCACAAACTGAGGATCTGCATGGTTAAATACAT	ACCAGTATTATTTCACAGGAANNNNNNNNCTTCAGCTTCCCGATATCCGACGGTAGTGTCACAGGTAACGGCTGAGGG	8;0	-	10	50
Actionable_PTEN_exon7.3	10	89717776	89717791	AAGTAAAGTACAAACC	89717640	89717663	CTGAATTGGAGGAATATATCTTCA	89717664	89717775	TTTTTTAGCATCTTGTTCTGTTTGTGGAAGAACTCTACTTTGATATCACCACACACAGGTAACGGCTGAGGGAACTCAAAGTACATGAACTTGTCTTCCCGTCGTGTGGGTC	CTGAATTGGAGGAATATATCTTCANNNNNNNNCTTCAGCTTCCCGATATCCGACGGTAGTGTAAGTAAAGTACAAACC	8;0	-	2	10
Actionable_PTEN_exon7.4	10	89717672	89717688	CGACGGGAAGACAAGTT	89717801	89717823	GAAATATCCAAAATAAGGACAGA	89717689	89717800	CATGTACTTTGAGTTCCCTCAGCCGTTACCTGTGTGTGGTGATATCAAAGTAGAGTTCTTCCACAAACAGAACAAGATGCTAAAAAAGGTTTGTACTTTACTTTCATTGGGA	GAAATATCCAAAATAAGGACAGANNNNNNNNCTTCAGCTTCCCGATATCCGACGGTAGTGTCGACGGGAAGACAAGTT	8;0	+	2	10
Actionable_PTEN_exon7.5	10	89717885	89717902	AGTAAGCAAAACACCTGC	89717751	89717772	TTTAGCATCTTGTTCTGTTTGT	89717773	89717884	AGATCTAATAGAAAACAAATTATAGTTCCTTACATGTCATAAAATAAAATATAGCTTTTAATCTGTCCTTATTTTGGATATTTCTCCCAATGAAAGTAAAGTACAAACCTTT	TTTAGCATCTTGTTCTGTTTGTNNNNNNNNCTTCAGCTTCCCGATATCCGACGGTAGTGTAGTAAGCAAAACACCTGC	8;0	-	1	5
Actionable_PTEN_exon8.3	10	89720657	89720672	ATGTTTCACTTTTGGG	89720785	89720808	CAAGGAATATCTAGTACTTACTTT	89720673	89720784	TAAATACATTCTTCATACCAGGACCAGAGGAAACCTCAGAAAAAGTAGAAAATGGAAGTCTATGTGATCAAGAAATCGATAGCATTTGCAGTATAGAGCGTGCAGATAATGA	CAAGGAATATCTAGTACTTACTTTNNNNNNNNCTTCAGCTTCCCGATATCCGACGGTAGTGTATGTTTCACTTTTGGG	8;0	+	5	25
Actionable_PTEN_exon8.4	10	89720810	89720825	CAAGATCATTTTTTGT	89720674	89720697	GGTCCTGGTATGAAGAATGTATTT	89720698	89720809	TAAAGTAAGTACTAGATATTCCTTGTCATTATCTGCACGCTCTATACTGCAAATGCTATCGATTTCTTGATCACATAGACTTCCATTTTCTACTTTTTCTGAGGTTTCCTCT	GGTCCTGGTATGAAGAATGTATTTNNNNNNNNCTTCAGCTTCCCGATATCCGACGGTAGTGTCAAGATCATTTTTTGT	8;0	-	1	5
Actionable_PTEN_exon8.5	10	89720887	89720902	CCCCACAAAATGTTTA	89720751	89720774	CACGCTCTATACTGCAAATGCTAT	89720775	89720886	ATTTAACTGACCTTAAAATTTGGAGAAAAGTATCGGTTGGCTTTGTCTTTATTTGCTTTGTCAAGATCATTTTTTGTTAAAGTAAGTACTAGATATTCCTTGTCATTATCTG	CACGCTCTATACTGCAAATGCTATNNNNNNNNCTTCAGCTTCCCGATATCCGACGGTAGTGTCCCCACAAAATGTTTA	8;0	-	1	5
Actionable_PTEN_exon8.6	10	89720767	89720784	AGAGCGTGCAGATAATGA	89720897	89720918	GTGGGGGTTGTTGACTTGTATG	89720785	89720896	CAAGGAATATCTAGTACTTACTTTAACAAAAAATGATCTTGACAAAGCAAATAAAGACAAAGCCAACCGATACTTTTCTCCAAATTTTAAGGTCAGTTAAATTAAACATTTT	GTGGGGGTTGTTGACTTGTATGNNNNNNNNCTTCAGCTTCCCGATATCCGACGGTAGTGTAGAGCGTGCAGATAATGA	8;0	+	1	5
Actionable_PTEN_exon8.6a	10	89720767	89720784	AGAGCGTGCAGATAATGA	89720897	89720918	GTGGGGGTTGGTGACTTGTATG	89720785	89720896	CAAGGAATATCTAGTACTTACTTTAACAAAAAATGATCTTGACAAAGCAAATAAAGACAAAGCCAACCGATACTTTTCTCCAAATTTTAAGGTCAGTTAAATTAAACATTTT	GTGGGGGTTGGTGACTTGTATGNNNNNNNNCTTCAGCTTCCCGATATCCGACGGTAGTGTAGAGCGTGCAGATAATGA	8;0	+	1	5
Actionable_PTEN_exon8.7	10	89720822	89720837	CTTGACAAAGCAAATA	89720950	89720973	GCTGATGAAGAACTTGCTTGACAA	89720838	89720949	AAGACAAAGCCAACCGATACTTTTCTCCAAATTTTAAGGTCAGTTAAATTAAACATTTTGTGGGGGTTGTTGACTTGTATGTATGTGATGTGTGTTTAATTCTAGGAGTACA	GCTGATGAAGAACTTGCTTGACAANNNNNNNNCTTCAGCTTCCCGATATCCGACGGTAGTGTCTTGACAAAGCAAATA	8;0	+	1	5
Actionable_RAF1_exon7.2	3	12645809	12645828	AGCCTAAGTGCCAATCATGG	12645677	12645696	CATCCACACCTAATGTCCAC	12645697	12645808	AATTTTCTTTCTCCTCCTAGTTCTCAGCACAGATATTCTACACCTCACGCCTTCACCTTTAACACCTCCAGTCCCTCATCTGAAGGTTCCCTCTCCCAGAGGCAGAGGTCGA	CATCCACACCTAATGTCCACNNNNNNNNCTTCAGCTTCCCGATATCCGACGGTAGTGTAGCCTAAGTGCCAATCATGG	8;0	-	1	5
Actionable_RAF1_exon7.3	3	12645653	12645668	CACAGGCAGGGTGGTG	12645781	12645804	GCTGAGAACTAGGAGGAGAAAGAA	12645669	12645780	CTGACCATGTGGACATTAGGTGTGGATGTCGACCTCTGCCTCTGGGAGAGGGAACCTTCAGATGAGGGACTGGAGGTGTTAAAGGTGAAGGCGTGAGGTGTAGAATATCTGT	GCTGAGAACTAGGAGGAGAAAGAANNNNNNNNCTTCAGCTTCCCGATATCCGACGGTAGTGTCACAGGCAGGGTGGTG	8;0	+	1	5
Actionable_RAF1_exon7.4	3	12645706	12645725	AGGTTCCCTCTCCCAGAGGC	12645574	12645593	GGGGTGAGGTTGATACTTAT	12645594	12645705	AGAGGTCGACATCCACACCTAATGTCCACATGGTCAGCACCACCCTGCCTGTGGACAGCAGGATGATTGAGGTAATAGGGCACCTTGGGGGTGGTAATGTCAGTCAATTAAT	GGGGTGAGGTTGATACTTATNNNNNNNNCTTCAGCTTCCCGATATCCGACGGTAGTGTAGGTTCCCTCTCCCAGAGGC	8;0	-	5	25
Actionable_RAF1_exon7.4a	3	12645706	12645725	AGGTTCCCTCTCCCAGAGGC	12645574	12645593	GGGGTGAGTTTGATACTTAT	12645594	12645705	AGAGGTCGACATCCACACCTAATGTCCACATGGTCAGCACCACCCTGCCTGTGGACAGCAGGATGATTGAGGTAATAGGGCACCTTGGGGGTGGTAATGTCAGTCAATTAAT	GGGGTGAGTTTGATACTTATNNNNNNNNCTTCAGCTTCCCGATATCCGACGGTAGTGTAGGTTCCCTCTCCCAGAGGC	8;0	-	1	5
Actionable_ROS1_exon36.1	6	117641253	117641273	CACAAATACCAATACCAACAC	117641122	117641140	AACTGACTCTGCGTCTCTT	117641141	117641252	AAACTTGTACACCCTATATATGTGGAGGGTGGGGAGACAAAAATGTTGCTATTTTACAGTACTCTTCCAACCCAAGAGGAGATTGAAAATCTTCCTGCCTTCCCTCGGGAAA	AACTGACTCTGCGTCTCTTNNNNNNNNCTTCAGCTTCCCGATATCCGACGGTAGTGTCACAAATACCAATACCAACAC	8;0	-	1	5
Actionable_ROS1_exon36.2	6	117641073	117641091	GTCCACTGCTGTTCCTTCA	117641204	117641224	GCAACATTTTTGTCTCCCCAC	117641092	117641203	TACACTTCTCCAAAGGCTCCACTTCCCAGCAAGAGACGCAGAGTCAGTTTTTCCCGAGGGAAGGCAGGAAGATTTTCAATCTCCTCTTGGGTTGGAAGAGTACTGTAAAATA	GCAACATTTTTGTCTCCCCACNNNNNNNNCTTCAGCTTCCCGATATCCGACGGTAGTGTGTCCACTGCTGTTCCTTCA	8;0	+	1	5
Actionable_ROS1_exon36.3	6	117641174	117641189	CTTCCAACCCAAGAGG	117641038	117641061	TGGAAGTGGAGAAATCAAAGTAGC	117641062	117641173	AGATTGAAAATCTTCCTGCCTTCCCTCGGGAAAAACTGACTCTGCGTCTCTTGCTGGGAAGTGGAGCCTTTGGAGAAGTGTATGAAGGAACAGCAGTGGACATCTTAGGAGT	TGGAAGTGGAGAAATCAAAGTAGCNNNNNNNNCTTCAGCTTCCCGATATCCGACGGTAGTGTCTTCCAACCCAAGAGG	8;0	-	2	10
Actionable_ROS1_exon36.3a	6	117641174	117641189	CTTCCAACCCAAGAGG	117641038	117641061	TGGAAGTGGAGAAATCAAAGCAGC	117641062	117641173	AGATTGAAAATCTTCCTGCCTTCCCTCGGGAAAAACTGACTCTGCGTCTCTTGCTGGGAAGTGGAGCCTTTGGAGAAGTGTATGAAGGAACAGCAGTGGACATCTTAGGAGT	TGGAAGTGGAGAAATCAAAGCAGCNNNNNNNNCTTCAGCTTCCCGATATCCGACGGTAGTGTCTTCCAACCCAAGAGG	8;0	-	2	10
Actionable_ROS1_exon36.4	6	117640978	117640994	TCTTTGTAGATATGGTG	117641107	117641129	GCTCCACTTCCCAGCAAGAGACG	117640995	117641106	ATATAATGTGTCAAGGAGTTCGAAGATTCACATTACCTTCACTGCTACTTTGATTTCTCCACTTCCAACTCCTAAGATGTCCACTGCTGTTCCTTCATACACTTCTCCAAAG	GCTCCACTTCCCAGCAAGAGACGNNNNNNNNCTTCAGCTTCCCGATATCCGACGGTAGTGTTCTTTGTAGATATGGTG	8;0	+	1	5
Actionable_ROS1_exon36.5	6	117641096	117641111	GGAGCCTTTGGAGAAG	117640960	117640983	CAAAGATTGACCTGGATATAATTA	117640984	117641095	TGTATGAAGGAACAGCAGTGGACATCTTAGGAGTTGGAAGTGGAGAAATCAAAGTAGCAGTGAAGGTAATGTGAATCTTCGAACTCCTTGACACATTATATCACCATATCTA	CAAAGATTGACCTGGATATAATTANNNNNNNNCTTCAGCTTCCCGATATCCGACGGTAGTGTGGAGCCTTTGGAGAAG	8;0	-	1	5
Actionable_ROS1_exon36.5a	6	117641096	117641111	GGAGCCTTTGGAGAAG	117640960	117640983	CAAAGATTGACCTGGATATAGTTA	117640984	117641095	TGTATGAAGGAACAGCAGTGGACATCTTAGGAGTTGGAAGTGGAGAAATCAAAGTAGCAGTGAAGGTAATGTGAATCTTCGAACTCCTTGACACATTATATCACCATATCTA	CAAAGATTGACCTGGATATAGTTANNNNNNNNCTTCAGCTTCCCGATATCCGACGGTAGTGTGGAGCCTTTGGAGAAG	8;0	-	1	5
Actionable_ROS1_exon37.6	6	117639317	117639333	TACCCATACCAGGAGAA	117639446	117639468	GTATAGCAGACATTTCTGTGAGC	117639334	117639445	AATTATTTCAGAGCTACCTCATCAGATGTGCCTCCTTCAGGAATTCAATCTTCTCCTGGTCTGTGGAACCCTTCTTCAAAGTCTATACAACATAAAAACAAGTCAGGAATCA	GTATAGCAGACATTTCTGTGAGCNNNNNNNNCTTCAGCTTCCCGATATCCGACGGTAGTGTTACCCATACCAGGAGAA	8;0	+	1	5
Actionable_ROS1_exon37.7	6	117639437	117639456	GTCTGCTATACTGATTCCTG	117639305	117639324	TATGGGTAAGAAGTTTTAAG	117639325	117639436	ACTTGTTTTTATGTTGTATAGACTTTGAAGAAGGGTTCCACAGACCAGGAGAAGATTGAATTCCTGAAGGAGGCACATCTGATGAGGTAGCTCTGAAATAATTTTCTCCTGG	TATGGGTAAGAAGTTTTAAGNNNNNNNNCTTCAGCTTCCCGATATCCGACGGTAGTGTGTCTGCTATACTGATTCCTG	8;0	-	5	25
Actionable_ROS1_exon37.7a	6	117639437	117639456	GTCTGCTATACTGATTGCTG	117639305	117639324	TATGGGTAAGAAGTTTTAAG	117639325	117639436	ACTTGTTTTTATGTTGTATAGACTTTGAAGAAGGGTTCCACAGACCAGGAGAAGATTGAATTCCTGAAGGAGGCACATCTGATGAGGTAGCTCTGAAATAATTTTCTCCTGG	TATGGGTAAGAAGTTTTAAGNNNNNNNNCTTCAGCTTCCCGATATCCGACGGTAGTGTGTCTGCTATACTGATTGCTG	8;0	-	5	25
Actionable_ROS1_exon38.1	6	117638488	117638508	TACTCCATAAAGACCCTCGGC	117638357	117638375	ATACATTATCCTGGAACTG	117638376	117638487	TAGGACTCCTGCTTCTGTCATATCATCCAGCCTGTGTCTTTCCACCTTTCAGCAAATTTAATCATCCCAACATTCTGAAGCAGCTTGGAGTTTGTCTGCTGAATGAACCCCA	ATACATTATCCTGGAACTGNNNNNNNNCTTCAGCTTCCCGATATCCGACGGTAGTGTTACTCCATAAAGACCCTCGGC	8;0	-	10	50
Actionable_ROS1_exon38.2	6	117638345	117638362	TCCTCCCTCCATCAGTTC	117638475	117638496	AGCAGGAGTCCTAGCCGAGGGT	117638363	117638474	CAGGATAATGTATTGGGGTTCATTCAGCAGACAAACTCCAAGCTGCTTCAGAATGTTGGGATGATTAAATTTGCTGAAAGGTGGAAAGACACAGGCTGGATGATATGACAGA	AGCAGGAGTCCTAGCCGAGGGTNNNNNNNNCTTCAGCTTCCCGATATCCGACGGTAGTGTTCCTCCCTCCATCAGTTC	8;0	+	2	10
Actionable_ROS1_exon38.3	6	117638389	117638405	GCTTGGAGTTTGTCTGC	117638254	117638276	TCATAATGCAAATGCCCTATAAT	117638277	117638388	TGAATGAACCCCAATACATTATCCTGGAACTGATGGAGGGAGGAGACCTTCTTACTTATTTGCGTAAAGCCCGGATGGCAACGGTAGGCAGTTGGGATCCATAATATTGGTT	TCATAATGCAAATGCCCTATAATNNNNNNNNCTTCAGCTTCCCGATATCCGACGGTAGTGTGCTTGGAGTTTGTCTGC	8;0	-	2	10
Actionable_ROS1_exon38.3a	6	117638389	117638405	GCTTGGAGTTTGTCTGC	117638254	117638276	TCATAATGCAAATGCCCTATACT	117638277	117638388	TGAATGAACCCCAATACATTATCCTGGAACTGATGGAGGGAGGAGACCTTCTTACTTATTTGCGTAAAGCCCGGATGGCAACGGTAGGCAGTTGGGATCCATAATATTGGTT	TCATAATGCAAATGCCCTATACTNNNNNNNNCTTCAGCTTCCCGATATCCGACGGTAGTGTGCTTGGAGTTTGTCTGC	8;0	-	2	10
Actionable_ROS1_exon38.4	6	117638239	117638254	GAAAATTAATAGGGAA	117638367	117638390	ATAATGTATTGGGGTTCATTCAGC	117638255	117638366	TTATAGGGCATTTGCATTATGAAACCAATATTATGGATCCCAACTGCCTACCGTTGCCATCCGGGCTTTACGCAAATAAGTAAGAAGGTCTCCTCCCTCCATCAGTTCCAGG	ATAATGTATTGGGGTTCATTCAGCNNNNNNNNCTTCAGCTTCCCGATATCCGACGGTAGTGTGAAAATTAATAGGGAA	8;0	+	10	50
Actionable_ROS1_exon39.1	6	117632244	117632259	CTACAAGGTCAACCAA	117632372	117632395	GCATATGCATGTATGTATCTGATG	117632260	117632371	GGTGAGTAAAGGACCATAAAACTGTAAGAAATGAAAGAAAAATTACAGGTAGTTATCTAGTTTGCATGAAATATATACATATATGTGTGAATATAAGTGGATACATGTATAT	GCATATGCATGTATGTATCTGATGNNNNNNNNCTTCAGCTTCCCGATATCCGACGGTAGTGTCTACAAGGTCAACCAA	8;0	+	5	25
Actionable_ROS1_exon39.2	6	117632356	117632371	ATATACATGTATCCAC	117632220	117632243	ACCTGTGTGTAGATATTTCAAAAG	117632244	117632355	TTATATTCACACATATATGTATATATTTCATGCAAACTAGATAACTACCTGTAATTTTTCTTTCATTTCTTACAGTTTTATGGTCCTTTACTCACCTTGGTTGACCTTGTAG	ACCTGTGTGTAGATATTTCAAAAGNNNNNNNNCTTCAGCTTCCCGATATCCGACGGTAGTGTATATACATGTATCCAC	8;0	-	10	50
Actionable_ROS1_exon39.3	6	117632132	117632150	GATTATTGTGCCAATATCC	117632263	117632283	GAGTAAAGGACCATAAAACTG	117632151	117632262	GTAATAACCCTGTATCCAGAAGAGAATTGTACCTGTGAATGAAATGCATCCGTTCCAAGTAGACACAGCCTTTTGAAATATCTACACACAGGTCTACAAGGTCAACCAAGGT	GAGTAAAGGACCATAAAACTGNNNNNNNNCTTCAGCTTCCCGATATCCGACGGTAGTGTGATTATTGTGCCAATATCC	8;0	+	1	5
Actionable_ROS1_exon39.4	6	117632253	117632269	TTTACTCACCTTGGTTG	117632118	117632140	ACAATAATCACCTGTAGTGCAGG	117632141	117632252	ACCTTGTAGACCTGTGTGTAGATATTTCAAAAGGCTGTGTCTACTTGGAACGGATGCATTTCATTCACAGGTACAATTCTCTTCTGGATACAGGGTTATTACGGATATTGGC	ACAATAATCACCTGTAGTGCAGGNNNNNNNNCTTCAGCTTCCCGATATCCGACGGTAGTGTTTTACTCACCTTGGTTG	8;0	-	1	5
Actionable_ROS1_exon40.2	6	117631374	117631390	CTCCAATCTTCACTATC	117631503	117631525	CAAAGAAGTAGCCCTAGTAGGTC	117631391	117631502	CGTGGACTGGTATAGTCTTTCACGGAAACAAGGCAATTTCTAGCTGCCAGATCCCTGTGGCAGAAGTTATATTTAATAATAATAATAATAACAACAATAAAGTTCCAGAAAT	CAAAGAAGTAGCCCTAGTAGGTCNNNNNNNNCTTCAGCTTCCCGATATCCGACGGTAGTGTCTCCAATCTTCACTATC	8;0	+	5	25
Actionable_ROS1_exon40.3	6	117631432	117631453	CTGCCACAGGGATCTGGCAGCT	117631302	117631319	AAGGCCTGCTCCCAGTTC	117631320	117631431	AGAAATTGCCTTGTTTCCGTGAAAGACTATACCAGTCCACGGATAGTGAAGATTGGAGACTTTGGACTCGCCAGAGACATCTATAAAAATGATTACTATAGAAAGAGAGGGG	AAGGCCTGCTCCCAGTTCNNNNNNNNCTTCAGCTTCCCGATATCCGACGGTAGTGTCTGCCACAGGGATCTGGCAGCT	8;0	-	5	25
Actionable_ROS1_exon40.4	6	117631264	117631279	GAAGATTCCATCCATC	117631392	117631415	GTGGACTGGTATAGTCTTTCACGG	117631280	117631391	AAACTTTCTGGAGCCATCCACCGAACTGGGAGCAGGCCTTCCCCTCTCTTTCTATAGTAATCATTTTTATAGATGTCTCTGGCGAGTCCAAAGTCTCCAATCTTCACTATCC	GTGGACTGGTATAGTCTTTCACGGNNNNNNNNCTTCAGCTTCCCGATATCCGACGGTAGTGTGAAGATTCCATCCATC	8;0	+	1	5
Actionable_ROS1_exon40.5	6	117631345	117631360	CAGAGACATCTATAAA	117631209	117631232	GGGACACAGAGTAATGCTGACAGA	117631233	117631344	AATGATTACTATAGAAAGAGAGGGGAAGGCCTGCTCCCAGTTCGGTGGATGGCTCCAGAAAGTTTGATGGATGGAATCTTCACTACTCAATCTGATGTATGGTAAGTTTAAC	GGGACACAGAGTAATGCTGACAGANNNNNNNNCTTCAGCTTCCCGATATCCGACGGTAGTGTCAGAGACATCTATAAA	8;0	-	1	5
Actionable_ROS1_exon40.6	6	117631178	117631198	CCTTTTAAAATCCCCTCTAAT	117631311	117631329	GCAGGCCTTCCCCTCTCTT	117631199	117631310	GTTTGATGATTCTGTCAGCATTACTCTGTGTCCCGTTAAACTTACCATACATCAGATTGAGTAGTGAAGATTCCATCCATCAAACTTTCTGGAGCCATCCACCGAACTGGGA	GCAGGCCTTCCCCTCTCTTNNNNNNNNCTTCAGCTTCCCGATATCCGACGGTAGTGTCCTTTTAAAATCCCCTCTAAT	8;0	+	1	5
Actionable_ROS1_exon41.1	6	117630024	117630039	GGTTGGAATGAGCTGG	117630152	117630175	TTTCTCCAACAACATTTTTCCTGG	117630040	117630151	ATAAGGCTGATGACCAAGAGTTAAAATCTCCCAAATCAGAATTCCAAAAGACCTAAGAATAGTAGAGGGTTTGCTTTAATTATACTTATTACAAACACCAGGTTTACAGTAG	TTTCTCCAACAACATTTTTCCTGGNNNNNNNNCTTCAGCTTCCCGATATCCGACGGTAGTGTGGTTGGAATGAGCTGG	8;0	+	1	5
Actionable_ROS1_exon41.2	6	117630104	117630121	TAATTAAAGCAAACCCTC	117629970	117629991	AGACTGGAGCCACCAAGAAATT	117629992	117630103	TACTATTCTTAGGTCTTTTGGAATTCTGATTTGGGAGATTTTAACTCTTGGTCATCAGCCTTATCCAGCTCATTCCAACCTTGATGTGTTAAACTATGTGCAAACAGGAGGG	AGACTGGAGCCACCAAGAAATTNNNNNNNNCTTCAGCTTCCCGATATCCGACGGTAGTGTTAATTAAAGCAAACCCTC	8;0	-	1	5
Actionable_ROS1_exon41.3	6	117629917	117629932	TTTTGTTTGGGGGATA	117630045	117630068	GCTGATGACCAAGAGTTAAAATCT	117629933	117630044	CATATGTTAACATAATTAACTTACAGATCATCAGGACAATTTCTTGGTGGCTCCAGTCTCCCTCCTGTTTGCACATAGTTTAACACATCAAGGTTGGAATGAGCTGGATAAG	GCTGATGACCAAGAGTTAAAATCTNNNNNNNNCTTCAGCTTCCCGATATCCGACGGTAGTGTTTTTGTTTGGGGGATA	8;0	+	5	25
Actionable_ROS1_exon41.4	6	117630035	117630054	GGTCATCAGCCTTATCCAGC	117629903	117629922	ACAAAAACATGTGCACATAC	117629923	117630034	TCATTCCAACCTTGATGTGTTAAACTATGTGCAAACAGGAGGGAGACTGGAGCCACCAAGAAATTGTCCTGATGATCTGTAAGTTAATTATGTTAACATATGTATCCCCCAA	ACAAAAACATGTGCACATACNNNNNNNNCTTCAGCTTCCCGATATCCGACGGTAGTGTGGTCATCAGCCTTATCCAGC	8;0	-	1	5
TP53_exon_1.1	17	7590670	7590687	TCATCAAGTTCAGTCAGG	7590800	7590821	ACTTTTGAGAAGCTCAAAACTT	7590688	7590799	AGCTTACCCAATCCAGGGAAGCGTGTCACCGTCGTGGAAAGCACGCTCCCAGCCCGAACGCAAAGTGTCCCCGGAGCCCAGCAGCTACCTGCTCCCTGGACGGTGGCTCTAG	acttttgagaagctcaaaacttCTTCAGCTTCCCGATATCCGACGGTAGTGTtcatcaagttcagtcagg	8;0	+	1	5
TP53_exon_1.2	17	7590752	7590767	TGGGCTCCGGGGACAC	7590616	7590639	GTGTATTTTCAGCTCGGGAAAATC	7590640	7590751	TTTGCGTTCGGGCTGGGAGCGTGCTTTCCACGACGGTGACACGCTTCCCTGGATTGGGTAAGCTCCTGACTGAACTTGATGAGTCCTCTCTGAGTCACGGGCTCTCGGCTCC	gtgtattttcagctcgggaaaatcCTTCAGCTTCCCGATATCCGACGGTAGTGTtgggctccggggacac	8;0	-	1	5
TP53_exon_5.1	17	7578545	7578562	CAGGGGAGTACTGTAGGA	7578675	7578696	CTAGAGAGAGTTGGCGTCTACA	7578563	7578674	AGAGGAAGGAGACAGAGTTGAAAGTCAGGGCACAAGTGAACAGATAAAGCAACTGGAAGACGGCAGCAAAGAAACAAACATGCGTAAGCACCTCCTGCAACCCACTAGCGAG	ctagagagagttggcgtctacaCTTCAGCTTCCCGATATCCGACGGTAGTGTcaggggagtactgtagga	8;0	+	1	5
TP53_exon_5.1a	17	7578545	7578562	CAGGGGAGTACTGTAGGA	7578675	7578696	CTAGGGAGAGTTGGCGTCTACA	7578563	7578674	AGAGGAAGGAGACAGAGTTGAAAGTCAGGGCACAAGTGAACAGATAAAGCAACTGGAAGACGGCAGCAAAGAAACAAACATGCGTAAGCACCTCCTGCAACCCACTAGCGAG	ctagggagagttggcgtctacaCTTCAGCTTCCCGATATCCGACGGTAGTGTcaggggagtactgtagga	8;0	+	1	5
TP53_exon_5.2	17	7578445	7578460	ATGGCCATGGCGCGGA	7578573	7578596	GACAGAGTTGAAAGTCAGGGCACA	7578461	7578572	CGCGGGTGCCGGGCGGGGGTGTGGAATCAACCCACAGCTGCACAGGGCAGGTCTTGGCCAGTTGGCAAAACATCTTGTTGAGGGCAGGGGAGTACTGTAGGAAGAGGAAGGA	gacagagttgaaagtcagggcacaCTTCAGCTTCCCGATATCCGACGGTAGTGTatggccatggcgcgga	8;0	+	1	5
TP53_exon_5.3	17	7578435	7578453	CTGCTTGTAGATGGCCATG	7578566	7578586	GGAAGGAGACAGAGTTGAAAG	7578454	7578565	GCGCGGACGCGGGTGCCGGGCGGGGGTGTGGAATCAACCCACAGCTGCACAGGGCAGGTCTTGGCCAGTTGGCAAAACATCTTGTTGAGGGCAGGGGAGTACTGTAGGAAGA	ggaaggagacagagttgaaagCTTCAGCTTCCCGATATCCGACGGTAGTGTctgcttgtagatggccatg	8;0	+	2	10
TP53_exon_5.4	17	7578501	7578517	CCAAGACCTGCCCTGTG	7578366	7578388	GCTGCTCAAATAGCGATGGTGAG	7578389	7578500	CAGCTGTGGGTTGATTCCACACCCCCGCCCGGCACCCGCGTCCGCGCCATGGCCATCTACAAGCAGTCACAGCACATGACGGAGGTTGTGAGGCGCTGCCCCCACCATGAGC	gctgctcaaatagcgatggtgagCTTCAGCTTCCCGATATCCGACGGTAGTGTccaagacctgccctgtg	8;0	-	1	5
TP53_exon_5.4a	17	7578501	7578517	CCAAGACCTGCCCTGTG	7578366	7578388	GCTGCTCAGATAGCGATGGTGAG	7578389	7578500	CAGCTGTGGGTTGATTCCACACCCCCGCCCGGCACCCGCGTCCGCGCCATGGCCATCTACAAGCAGTCACAGCACATGACGGAGGTTGTGAGGCGCTGCCCCCACCATGAGC	gctgctcagatagcgatggtgagCTTCAGCTTCCCGATATCCGACGGTAGTGTccaagacctgccctgtg	8;0	-	1	5
TP53_exon_5.5	17	7578327	7578346	CCTGGGCAACCAGCCCTGTC	7578459	7578478	GACGCGGGTGCCGGGCGGGG	7578347	7578458	GTCTCTCCAGCCCCAGCTGCTCACCATCGCTATCTGAGCAGCGCTCATGGTGGGGGCAGCGCCTCACAACCTCCGTCATGTGCTGTGACTGCTTGTAGATGGCCATGGCGCG	gacgcgggtgccgggcggggCTTCAGCTTCCCGATATCCGACGGTAGTGTcctgggcaaccagccctgtc	8;0	+	1	5
TP53_exon_5.5a	17	7578327	7578346	CCTGGGCAACCAGCCCTGTC	7578459	7578478	GACGCGGGTGCCAGGCGGGG	7578347	7578458	GTCTCTCCAGCCCCAGCTGCTCACCATCGCTATCTGAGCAGCGCTCATGGTGGGGGCAGCGCCTCACAACCTCCGTCATGTGCTGTGACTGCTTGTAGATGGCCATGGCGCG	gacgcgggtgccaggcggggCTTCAGCTTCCCGATATCCGACGGTAGTGTcctgggcaaccagccctgtc	8;0	+	1	5
TP53_exon_5.6	17	7578421	7578438	GCAGTCACAGCACATGAC	7578287	7578308	CCTCACTGATTGCTCTTAGGTC	7578309	7578420	GGAGGTTGTGAGGCGCTGCCCCCACCATGAGCGCTGCTCAGATAGCGATGGTGAGCAGCTGGGGCTGGAGAGACGACAGGGCTGGTTGCCCAGGGTCCCCAGGCCTCTGATT	cctcactgattgctcttaggtcCTTCAGCTTCCCGATATCCGACGGTAGTGTgcagtcacagcacatgac	8;0	-	1	5
TP53_exon_5.6a	17	7578421	7578438	GCAGTCACAGCACATGAC	7578287	7578308	CCTCACGGATTGCTCTTAGGTC	7578309	7578420	GGAGGTTGTGAGGCGCTGCCCCCACCATGAGCGCTGCTCAGATAGCGATGGTGAGCAGCTGGGGCTGGAGAGACGACAGGGCTGGTTGCCCAGGGTCCCCAGGCCTCTGATT	cctcacggattgctcttaggtcCTTCAGCTTCCCGATATCCGACGGTAGTGTgcagtcacagcacatgac	8;0	-	1	5
TP53_exon_6.1	17	7578238	7578256	TCCACACGCAAATTTCCTT	7578369	7578389	ACCATCGCTATTTGAGCAGCG	7578257	7578368	CCACTCGGATAAGATGCTGAGGAGGGGCCAGACCTAAGAGCAATCAGTGAGGAATCAGAGGCCTGGGGACCCTGGGCAACCAGCCCTGTCGTCTCTCCAGCCCCAGCTGCTC	accatcgctatttgagcagcgCTTCAGCTTCCCGATATCCGACGGTAGTGTtccacacgcaaatttcctt	8;0	+	1	5
TP53_exon_6.1a	17	7578238	7578256	TCCACACGCAAATTTCCTT	7578369	7578389	ACCATCGCTATCTGAGCAGCG	7578257	7578368	CCACTCGGATAAGATGCTGAGGAGGGGCCAGACCTAAGAGCAATCAGTGAGGAATCAGAGGCCTGGGGACCCTGGGCAACCAGCCCTGTCGTCTCTCCAGCCCCAGCTGCTC	accatcgctatctgagcagcgCTTCAGCTTCCCGATATCCGACGGTAGTGTtccacacgcaaatttcctt	8;0	+	1	5
TP53_exon_6.2	17	7578322	7578337	GGTTGCCCAGGGTCCC	7578186	7578209	CATAGTGTGATGGTGCCCTATGAG	7578210	7578321	CAGGCCTCTGATTCCTCACTGATTGCTCTTAGGTCTGGCCCCTCCTCAGCATCTTATCCGAGTGGAAGGAAATTTGCGTGTGGAGTATTTGGATGACAGAAACACTTTTCGA	catagtgtgatggtgccctatgagCTTCAGCTTCCCGATATCCGACGGTAGTGTggttgcccagggtccc	8;0	-	1	5
TP53_exon_6.2a	17	7578322	7578337	GGTTGCCCAGGGTCCC	7578186	7578209	CATAGTGTGGTGGTGCCCTATGAG	7578210	7578321	CAGGCCTCTGATTCCTCACTGATTGCTCTTAGGTCTGGCCCCTCCTCAGCATCTTATCCGAGTGGAAGGAAATTTGCGTGTGGAGTATTTGGATGACAGAAACACTTTTCGA	catagtgtggtggtgccctatgagCTTCAGCTTCCCGATATCCGACGGTAGTGTggttgcccagggtccc	8;0	-	1	5
TP53_exon_6.5	17	7578227	7578245	CGTGTGGAGTATTTGGATG	7578094	7578114	GGTGAGCAGTAGGGGGGCTTT	7578115	7578226	ACAGAAACACTTTTCGACATAGTGTGGTGGTGCCCTATGAGCCGCCTGAGGTCTGGTTTGCAACTGGGGTCTCTGGGAGGAGGGGTTAAGGGTGGTTGTCAGTGGCCCTCCA	ggtgagcagtaggggggctttCTTCAGCTTCCCGATATCCGACGGTAGTGTcgtgtggagtatttggatg	8;0	-	1	5
TP53_exon_7.1	17	7577644	7577663	CCACAGGTCTCCCCAAGGCA	7577512	7577531	CATCCTCACCATCATCACAC	7577532	7577643	CACTGGCCTCATCTTGGGCCTGTGTTATCTCCTAGGTTGGCTCTGACTGTACCACCATCCACTACAACTACATGTGTAACAGTTCCTGCATGGGCGGCATGAACCGGAGGCC	catcctcaccatcatcacacCTTCAGCTTCCCGATATCCGACGGTAGTGTccacaggtctccccaaggcg	8;0	-	1	5
TP53_exon_7.1a	17	7577644	7577663	CCACAGGTCTCCCCAAGGCC	7577512	7577531	CATCCTCACCATCATCACAC	7577532	7577643	CACTGGCCTCATCTTGGGCCTGTGTTATCTCCTAGGTTGGCTCTGACTGTACCACCATCCACTACAACTACATGTGTAACAGTTCCTGCATGGGCGGCATGAACCGGAGGCC	catcctcaccatcatcacacCTTCAGCTTCCCGATATCCGACGGTAGTGTccacaggtctccccaaggcn	8;0	-	1	5
TP53_exon_7.2	17	7577623	7577639	GGCCTCATCTTGGGCCT	7577488	7577510	GGAAGACTCCAGGTCAGGAGCCA	7577511	7577622	GTGTTATCTCCTAGGTTGGCTCTGACTGTACCACCATCCACTACAACTACATGTGTAACAGTTCCTGCATGGGCGGCATGAACCGGAGGCCCATCCTCACCATCATCACACT	ggaagactccaggtcaggagccaCTTCAGCTTCCCGATATCCGACGGTAGTGTggcctcatcttgggcct	8;0	-	1	5
TP53_exon_7.3	17	7577484	7577501	CAAGTGGCTCCTGACCTG	7577614	7577635	AGATAACACAGGCCCAAGATGA	7577502	7577613	GAGTCTTCCAGTGTGATGATGGTGAGGATGGGCCTCCGGTTCATGCCGCCCATGCAGGAACTGTTACACATGTAGTTGTAGTGGATGGTGGTACAGTCAGAGCCAACCTAGG	agataacacaggcccaagatgaCTTCAGCTTCCCGATATCCGACGGTAGTGTcaagtggctcctgacctg	8;0	+	1	5
TP53_exon_7.3a	17	7577484	7577501	CAAATGGCTCCTGACCTG	7577614	7577635	AGATAACACAGGCCCAAGATGA	7577502	7577613	GAGTCTTCCAGTGTGATGATGGTGAGGATGGGCCTCCGGTTCATGCCGCCCATGCAGGAACTGTTACACATGTAGTTGTAGTGGATGGTGGTACAGTCAGAGCCAACCTAGG	agataacacaggcccaagatgaCTTCAGCTTCCCGATATCCGACGGTAGTGTcaaatggctcctgacctg	8;0	+	1	5
TP53_exon_7.4	17	7577448	7577463	AGAGGCTGGGGCACAG	7577576	7577599	GTTGTAGTGGATGGTGGTACAGTC	7577464	7577575	CAGGCCAGTGTGCAGGGTGGCAAGTGGCTCCTGACCTGGAGTCTTCCAGTGTGATGATGGTGAGGATGGGCCTCCGGTTCATGCCGCCCATGCAGGAACTGTTACACATGTA	gttgtagtggatggtggtacagtcCTTCAGCTTCCCGATATCCGACGGTAGTGTagaggctggggcacag	8;0	+	1	5
TP53_exon_7.5	17	7577380	7577399	ATGAGAGGTGGATGGGTAGT	7577512	7577531	GTGTGATGATGGTGAGGATG	7577400	7577511	AGTATGGAAGAAATCGGTAAGAGGTGGGCCCAGGGGTCAGAGGCAAGCAGAGGCTGGGGCACAGCAGGCCAGTGTGCAGGGTGGCAAGTGGCTCCTGACCTGGAGTCTTCCA	gtgtgatgatggtgaggatgCTTCAGCTTCCCGATATCCGACGGTAGTGTatgagaggtggatgggtagt	8;0	+	1	5
TP53_exon_8.1	17	7577231	7577248	GGTTGGGAGTAGATGGAG	7577097	7577118	GTTTGTGCCTGTGCTGGGAGAG	7577119	7577230	CCTGGTTTTTTAAATGGGACAGGTAGGACCTGATTTCCTTACTGCCTCTTGCTTCTCTTTTCCTATCCTGAGTAGTGGTAATCTACTGGGACGGAACAGCTTTGAGGTGCGT	gtttgtgcctgtgctgggagagCTTCAGCTTCCCGATATCCGACGGTAGTGTggttgggagtagatggag	8;0	-	1	5
TP53_exon_8.1a	17	7577231	7577248	GGTTGGGAGTAGATGGAG	7577097	7577118	GTTTGTGCCTGTCCTGGGAGAG	7577119	7577230	CCTGGTTTTTTAAATGGGACAGGTAGGACCTGATTTCCTTACTGCCTCTTGCTTCTCTTTTCCTATCCTGAGTAGTGGTAATCTACTGGGACGGAACAGCTTTGAGGTGCGT	gtttgtgcctgtcctgggagagCTTCAGCTTCCCGATATCCGACGGTAGTGTggttgggagtagatggag	8;0	-	1	5
TP53_exon_8.2	17	7577052	7577067	GAGGCTCCCCTTTCTT	7577180	7577203	CAAGAGGCAGTAAGGAAATCAGGT	7577068	7577179	GCGGAGATTCTCTTCCTCTGTGCGCCGGTCTCTCCCAGGACAGGCACAAACACGCACCTCAAAGCTGTTCCGTCCCAGTAGATTACCACTACTCAGGATAGGAAAAGAGAAG	caagaggcagtaaggaaatcaggtCTTCAGCTTCCCGATATCCGACGGTAGTGTgaggctcccctttctt	8;0	+	1	5
TP53_exon_8.2a	17	7577052	7577067	GAGGCTCCCCTTTCTT	7577180	7577203	CAAGAGGCGGTAAGGAAATCAGGT	7577068	7577179	GCGGAGATTCTCTTCCTCTGTGCGCCGGTCTCTCCCAGGACAGGCACAAACACGCACCTCAAAGCTGTTCCGTCCCAGTAGATTACCACTACTCAGGATAGGAAAAGAGAAG	caagaggcggtaaggaaatcaggtCTTCAGCTTCCCGATATCCGACGGTAGTGTgaggctcccctttctt	8;0	+	1	5
TP53_exon_8.3	17	7577147	7577166	ATCCTGAGTAGTGGTAATCT	7577015	7577034	GGGAGCACTAAGCGAGGTAA	7577035	7577146	ACTGGGACGGAACAGCTTTGAGGTGCGTGTTTGTGCCTGTCCTGGGAGAGACCGGCGCACAGAGGAAGAGAATCTCCGCAAGAAAGGGGAGCCTCACCACGAGCTGCCCCCA	gggagcactaagcgaggtaaCTTCAGCTTCCCGATATCCGACGGTAGTGTatcctgagtagtggtaatct	8;0	-	1	5
TP53_exon_8.3a	17	7577147	7577166	ATCCTGAGTAGTGGTGATCT	7577015	7577034	GGGAGCACTAAGCGAGGTAA	7577035	7577146	ACTGGGACGGAACAGCTTTGAGGTGCGTGTTTGTGCCTGTCCTGGGAGAGACCGGCGCACAGAGGAAGAGAATCTCCGCAAGAAAGGGGAGCCTCACCACGAGCTGCCCCCA	gggagcactaagcgaggtaaCTTCAGCTTCCCGATATCCGACGGTAGTGTatcctgagtagtggtgatct	8;0	-	1	5
TP53_exon_8.4	17	7576977	7576994	CACCCTTGGTCTCCTCCA	7577107	7577128	ACAGGCACAAACATGCACCTCA	7576995	7577106	CCGCTTCTTGTCCTGCTTGCTTACCTCGCTTAGTGCTCCCTGGGGGCAGCTCGTGGTGAGGCTCCCCTTTCTTGCGGAGATTCTCTTCCTCTGTGCGCCGGTCTCTCCCAGG	acaggcacaaacatgcacctcaCTTCAGCTTCCCGATATCCGACGGTAGTGTcacccttggtctcctcca	8;0	+	1	5
TP53_exon_8.4a	17	7576977	7576994	CACCCTTGGTCTCCTCCA	7577107	7577128	ACAGGCACAAACACGCACCTCA	7576995	7577106	CCGCTTCTTGTCCTGCTTGCTTACCTCGCTTAGTGCTCCCTGGGGGCAGCTCGTGGTGAGGCTCCCCTTTCTTGCGGAGATTCTCTTCCTCTGTGCGCCGGTCTCTCCCAGG	acaggcacaaacacgcacctcaCTTCAGCTTCCCGATATCCGACGGTAGTGTcacccttggtctcctcca	8;0	+	1	5
TP53_exon_8.5	17	7577102	7577119	TGTTTGTGCCTGTGCTGG	7576968	7576989	GAGACCAAGGGTGCAGTTATGC	7576990	7577101	GAGAGACCGGCGCACAGAGGAAGAGAATCTCCGCAAGAAAGGGGAGCCTCACCACGAGCTGCCCCCAGGGAGCACTAAGCGAGGTAAGCAAGCAGGACAAGAAGCGGTGGAG	gagaccaagggtgcagttatgcCTTCAGCTTCCCGATATCCGACGGTAGTGTtgtttgtgcctgtgctgg	8;0	-	1	5
TP53_exon_8.5a	17	7577102	7577119	TGTTTGTGCCTGTCCTGG	7576968	7576989	GAGACCAAGGGTGCAGTTATGC	7576990	7577101	GAGAGACCGGCGCACAGAGGAAGAGAATCTCCGCAAGAAAGGGGAGCCTCACCACGAGCTGCCCCCAGGGAGCACTAAGCGAGGTAAGCAAGCAGGACAAGAAGCGGTGGAG	gagaccaagggtgcagttatgcCTTCAGCTTCCCGATATCCGACGGTAGTGTtgtttgtgcctgtcctgg	8;0	-	1	5
TP53_exon_9.1	17	7577002	7577018	GTAAGCAAGCAGGACAA	7576867	7576889	GAAGAAACCACTGGATGGAGAAT	7576890	7577001	GAAGCGGTGGAGGAGACCAAGGGTGCAGTTATGCCTCAGATTCACTTTTATCACCTTTCCTTGCCTCTTTCCTAGCACTGCCCAACAACACCAGCTCCTCTCCCCAGCCAAA	gaagaaaccactggatggagaatCTTCAGCTTCCCGATATCCGACGGTAGTGTgtaagcaagcaggacaa	8;0	-	1	5
TP53_exon_9.2	17	7576854	7576872	TGAAGGGTGAAATATTCTC	7576985	7577005	GTCTCCTCCACCGCTTCTTGT	7576873	7576984	CATCCAGTGGTTTCTTCTTTGGCTGGGGAGAGGAGCTGGTGTTGTTGGGCAGTGCTAGGAAAGAGGCAAGGAAAGGTGATAAAAGTGAATCTGAGGCATAACTGCACCCTTG	gtctcctccaccgcttcttgtCTTCAGCTTCCCGATATCCGACGGTAGTGTtgaagggtgaaatattctc	8;0	+	1	5
TP53_exon_9.3	17	7576953	7576970	TGCCTCAGATTCACTTTT	7576819	7576840	GGGACCTCTTATCAAGTGGAAA	7576841	7576952	ATCACCTTTCCTTGCCTCTTTCCTAGCACTGCCCAACAACACCAGCTCCTCTCCCCAGCCAAAGAAGAAACCACTGGATGGAGAATATTTCACCCTTCAGGTACTAAGTCTT	gggacctcttatcaagtggaaaCTTCAGCTTCCCGATATCCGACGGTAGTGTtgcctcagattcactttt	8;0	-	1	5
TP53_exon_9.4	17	7576802	7576820	AGTGTTAGACTGGAAACTT	7576933	7576953	AAGAGGCAAGGAAAGGTGATA	7576821	7576932	TCCACTTGATAAGAGGTCCCAAGACTTAGTACCTGAAGGGTGAAATATTCTCCATCCAGTGGTTTCTTCTTTGGCTGGGGAGAGGAGCTGGTGTTGTTGGGCAGTGCTAGGA	aagaggcaaggaaaggtgataCTTCAGCTTCCCGATATCCGACGGTAGTGTagtgttagactggaaactt	8;0	+	1	5
TP53_exon_9.5	17	7576890	7576905	CCTCTCCCCAGCCAAA	7576754	7576777	GTTTTACCTGCAATTGGGGCATTT	7576778	7576889	GAAGAAACCACTGGATGGAGAATATTTCACCCTTCAGGTACTAAGTCTTGGGACCTCTTATCAAGTGGAAAGTTTCCAGTCTAACACTCAAAATGCCGTTTTCTTCTTGACT	gttttacctgcaattggggcatttCTTCAGCTTCCCGATATCCGACGGTAGTGTcctctccccagccaaa	8;0	-	1	5
TP53_exon_9.6	17	7576746	7576763	CTGATGGCAAATGCCCCA	7576876	7576897	CCAGTGGTTTCTTCTTTGGCTG	7576764	7576875	ATTGCAGGTAAAACAGTCAAGAAGAAAACGGCATTTTGAGTGTTAGACTGGAAACTTTCCACTTGATAAGAGGTCCCAAGACTTAGTACCTGAAGGGTGAAATATTCTCCAT	ccagtggtttcttctttggctgCTTCAGCTTCCCGATATCCGACGGTAGTGTctgatggcaaatgcccca	8;0	+	1	5
TP53_exon_10.1	17	7574102	7574121	TCATAAAGTCAAACAATTGT	7573970	7573989	GGCCTTGGAACTCAAGGATG	7573990	7574101	AACTTGAACCATCTTTTAACTCAGGTACTGTGTATATACTTACTTCTCCCCCTCCTCTGTTGCTGCAGATCCGTGGGCGTGAGCGCTTCGAGATGTTCCGAGAGCTGAATGA	ggccttggaactcaaggatgCTTCAGCTTCCCGATATCCGACGGTAGTGTtcataaagtcaaacaattgt	8;0	-	1	5
TP53_exon_10.2	17	7573965	7573980	CTGGGCATCCTTGAGT	7574093	7574116	GTTCAAGTTACAATTGTTTGACTT	7573981	7574092	TCCAAGGCCTCATTCAGCTCTCGGAACATCTCGAAGCGCTCACGCCCACGGATCTGCAGCAACAGAGGAGGGGGAGAAGTAAGTATATACACAGTACCTGAGTTAAAAGATG	gttcaagttacaattgtttgacttCTTCAGCTTCCCGATATCCGACGGTAGTGTctgggcatccttgagt	8;0	+	1	5
TP53_exon_10.3	17	7573915	7573930	GAGGTCACTCACCTGG	7574043	7574066	CAGAGGAGGGGGAGAAGTAAGTAT	7573931	7574042	AGTGAGCCCTGCTCCCCCCTGGCTCCTTCCCAGCCTGGGCATCCTTGAGTTCCAAGGCCTCATTCAGCTCTCGGAACATCTCGAAGCGCTCACGCCCACGGATCTGCAGCAA	cagaggagggggagaagtaagtatCTTCAGCTTCCCGATATCCGACGGTAGTGTgaggtcactcacctgg	8;0	+	1	5
TP53_exon_10.4	17	7573860	7573879	GAATCCTATGGCTTTCCAAC	7573992	7574011	ATTCAGCTCTCGGAACATCT	7573880	7573991	CTAGGAAGGCAGGGGAGTAGGGCCAGGAAGGGGCTGAGGTCACTCACCTGGAGTGAGCCCTGCTCCCCCCTGGCTCCTTCCCAGCCTGGGCATCCTTGAGTTCCAAGGCCTC	attcagctctcggaacatctCTTCAGCTTCCCGATATCCGACGGTAGTGTgaatcctatggctttccaac	8;0	+	2	10
TP53_exon_10.5	17	7573966	7573983	GGAACTCAAGGATGCCCA	7573832	7573853	CATCCTGCCTTCATGGTCAAAG	7573854	7573965	GGCTGGGAAGGAGCCAGGGGGGAGCAGGGCTCACTCCAGGTGAGTGACCTCAGCCCCTTCCTGGCCCTACTCCCCTGCCTTCCTAGGTTGGAAAGCCATAGGATTCCATTCT	catcctgccttcatggtcaaagCTTCAGCTTCCCGATATCCGACGGTAGTGTggaactcaaggatgccca	8;0	-	1	5
TP53_exon_11.1	17	7572953	7572972	TGAACATGAGTTTTTTATGG	7573085	7573104	GCTTTGAAGGGCCTAAGGCT	7572973	7573084	CGGGAGGTAGACTGACCCTTTTTGGACTTCAGGTGGCTGTAGGAGACAGAAGCAGGGAGGAGAGATGACATCACATGAGTGAGAGGGTCTGTGCCCCTTTTCCCTGACCAAT	gctttgaagggcctaaggctCTTCAGCTTCCCGATATCCGACGGTAGTGTtgaacatgagttttttatgg	8;0	+	1	5
TP53_exon_11.2	17	7572899	7572917	GTCAGTGGGGAACAAGAAG	7573030	7573050	AGGAGAGATGACATCACATGA	7572918	7573029	TGGAGAATGTCAGTCTGAGTCAGGCCCTTCTGTCTTGAACATGAGTTTTTTATGGCGGGAGGTAGACTGACCCTTTTTGGACTTCAGGTGGCTGTAGGAGACAGAAGCAGGG	aggagagatgacatcacatgaCTTCAGCTTCCCGATATCCGACGGTAGTGTgtcagtggggaacaagaag	8;0	+	2	10
TP53_90bp_2_+	17	7579860	7579875	GTTTCCTGACTCAGAG	7579966	7579989	GCATGAGACACTTCCAACCCTGGG	7579876	7579965	GGGGCTCGACGCTAGGATCTGACTGCGGCTCCTCCATGGCAGTGACCCGGAAGGCAGTCTGGCTGCTGCAAGAGGAAAAGTGGGGATCCA	GCATGAGACACTTCCAACCCTGGGNNNNNNNNCTTCAGCTTCCCGATATCCGACGGTAGTGTGTTTCCTGACTCAGAG	8;0	+	1	5
TP53_90bp_11_-	17	7579593	7579609	TCTTTTCACCCATCTAC	7579478	7579500	GCTCCCAGAATGCCAGAGGCTGC	7579501	7579592	AGTCCCCCTTGCCGTCCCAAGCAATGGATGATTTGATGCTGTCCCCGGACGATATTGAACAATGGTTCACTGAAGACCCAGGTCCAGATGAA	GCTCCCAGAATGCCAGAGGCTGCNNNNNNNNCTTCAGCTTCCCGATATCCGACGGTAGTGTTCTTTTCACCCATCTAC	8;0	-	10	50
TP53_exon2.1	17	7579856	7579875	AAATGTTTCCTGACTCAGAG	7579988	7580007	GATCACCTGGGCCTGCAGAG	7579876	7579987	GGGGCTCGACGCTAGGATCTGACTGCGGCTCCTCCATGGCAGTGACCCGGAAGGCAGTCTGGCTGCTGCAAGAGGAAAAGTGGGGATCCAGCATGAGACACTTCCAACCCTG	gatcacctgggcctgcagagCTTCAGCTTCCCGATATCCGACGGTAGTGTaaatgtttcctgactcagag	8;0	+	1	5
TP53_exon2.1a	17	7579856	7579875	AAATGTTTCCTGACTCAGAG	7579988	7580007	GGTCACCTGGGCCTGCAGAG	7579876	7579987	GGGGCTCGACGCTAGGATCTGACTGCGGCTCCTCCATGGCAGTGACCCGGAAGGCAGTCTGGCTGCTGCAAGAGGAAAAGTGGGGATCCAGCATGAGACACTTCCAACCCTG	ggtcacctgggcctgcagagCTTCAGCTTCCCGATATCCGACGGTAGTGTaaatgtttcctgactcagag	8;0	+	1	5
TP53_112bp_1_-	17	7580006	7580024	GGGGGAGGGGGTTCCTTCT	7579873	7579893	ATCCTAGCGTCGAGCCCCCTC	7579894	7580005	CTGCAGGCCCAGGTGACCCAGGGTTGGAAGTGTCTCATGCTGGATCCCCACTTTTCCTCTTGCAGCAGCCAGACTGCCTTCCGGGTCACTGCCATGGAGGAGCCGCAGTCAG	ATCCTAGCGTCGAGCCCCCTCNNNNNNNNCTTCAGCTTCCCGATATCCGACGGTAGTGTGGGGGAGGGGGTTCCTTCT	8;0	-	10	50
TP53_112bp_10a_-	17	7579581	7579601	CCCATCTACAGTCCCCCTTGC	7579450	7579468	GGCCCCTGCACCAGCAGCT	7579469	7579580	CGTCCCAAGCAATGGATGATTTGATGCTGTCCCCGGACGATATTGAACAATGGTTCACTGAAGACCCAGGTCCAGATGAAGCTCCCAGAATGCCAGAGGCTGCTCCCCCCGT	GGCCCCTGCACCAGCAGCTNNNNNNNNCTTCAGCTTCCCGATATCCGACGGTAGTGTCCCATCTACAGTCCCCCTTGC	8;0	-	10	50
TP53_112bp_10b_-	17	7579581	7579601	CCCATTTACAGTCCCCCTTGC	7579450	7579468	GGCCCCTGCACCAGCAGCT	7579469	7579580	CGTCCCAAGCAATGGATGATTTGATGCTGTCCCCGGACGATATTGAACAATGGTTCACTGAAGACCCAGGTCCAGATGAAGCTCCCAGAATGCCAGAGGCTGCTCCCCCCGT	GGCCCCTGCACCAGCAGCTNNNNNNNNCTTCAGCTTCCCGATATCCGACGGTAGTGTCCCATTTACAGTCCCCCTTGC	8;0	-	10	50
TP53_112bp_11_+	17	7579421	7579436	GGGGCTGGTGCAGGGG	7579549	7579572	GGACAGCATCAAATCATCCATTGC	7579437	7579548	CCGCCGGTGTAGGAGCTGCTGGTGCAGGGGCCACGGGGGGAGCAGCCTCTGGCATTCTGGGAGCTTCATCTGGACCTGGGTCTTCAGTGAACCATTGTTCAATATCGTCCGG	GGACAGCATCAAATCATCCATTGCNNNNNNNNCTTCAGCTTCCCGATATCCGACGGTAGTGTGGGGCTGGTGCAGGGG	8;0	+	1	5
TP53_112bp_13_+	17	7579309	7579326	GACCGTGCAAGTCACAGA	7579439	7579460	GCCGGTGTAGGAGCTGCTGGTG	7579327	7579438	CTTGGCTGTCCCAGAATGCAAGAAGCCCAGACGGAAACCGTAGCTGCCCTGGTAGGTTTTCTGGGAAGGGACAGAAGATGACAGGGGCCAGGAGGGGGCTGGTGCAGGGGCC	GCCGGTGTAGGAGCTGCTGGTGNNNNNNNNCTTCAGCTTCCCGATATCCGACGGTAGTGTGACCGTGCAAGTCACAGA	8;0	+	5	25
TP53_112bp_14_-	17	7579406	7579424	CCCCCTCCTGGCCCCTGTC	7579273	7579293	CTGGCTTCCATGAGACTTCAA	7579294	7579405	ATCTTCTGTCCCTTCCCAGAAAACCTACCAGGGCAGCTACGGTTTCCGTCTGGGCTTCTTGCATTCTGGGACAGCCAAGTCTGTGACTTGCACGGTCAGTTGCCCTGAGGGG	CTGGCTTCCATGAGACTTCAANNNNNNNNCTTCAGCTTCCCGATATCCGACGGTAGTGTCCCCCTCCTGGCCCCTGTC	8;0	-	1	5
TP53_112bp_15_+	17	7579249	7579265	AATGCAGGGGGATACGG	7579378	7579400	GTAGGTTTTCTGGGAAGGGACAG	7579266	7579377	CCAGGCATTGAAGTCTCATGGAAGCCAGCCCCTCAGGGCAACTGACCGTGCAAGTCACAGACTTGGCTGTCCCAGAATGCAAGAAGCCCAGACGGAAACCGTAGCTGCCCTG	GTAGGTTTTCTGGGAAGGGACAGNNNNNNNNCTTCAGCTTCCCGATATCCGACGGTAGTGTAATGCAGGGGGATACGG	8;0	+	1	5
TP53_112bp_16_-	17	7579323	7579340	CTGGGACAGCCAAGTCTG	7579189	7579210	GGCTTCCTGTCAGTGTTTTTTT	7579211	7579322	TGACTTGCACGGTCAGTTGCCCTGAGGGGCTGGCTTCCATGAGACTTCAATGCCTGGCCGTATCCCCCTGCATTTCTTTTGTTTGGAACTTTGGGATTCCTCTTCACCCTTT	GGCTTCCTGTCAGTGTTTTTTTNNNNNNNNCTTCAGCTTCCCGATATCCGACGGTAGTGTCTGGGACAGCCAAGTCTG	8;0	-	1	5
CHPv2_TP53_exon2	17	7579959	7579978	AAGTGTCTCATGCTGGATCC	7579815	7579834	GTGGATCCATTGGAAGGGCA	7579835	7579958	CCACTTTTCCTCTTGCAGCAGCCAGACTGC CTTCCGGGTCACTGCCATGGAGGAGCCGCAGTCAGATCCTAGCGTCGAGC CCCCTCTGAGTCAGGAAACATTTTCAGACCTATGGAAACTGTGA	GTGGATCCATTGGAAGGGCANNNNNNNNCTTCAGCTTCCCGATATCCGACGGTAGTGTAAGTGTCTCATGCTGGATCC	8;0	-	10	50
NR21.1	14	23652371	23652389	TAAATGTATGTCTCCCCTG	23652238	23652258	GCCTTTTTTAGAGAGTAGCAG	23652259	23652370	GCCTTTTTTTTTTTTTTTTTTTTTAGCAACACTTTTCTTGTTTGTAAACGCGAGTGACCAGAAAGTGTGAATGCGGAGTAGGAATATTTTTCGTGTTCTCTTTTATCTGCTT	gccttttttagagagtagcagCTTCAGCTTCCCGATATCCGACGGTAGTGTtaaatgtatgtctcccctg	8;0	-	1	5
NR21.2	14	23652311	23652327	TGGTCACTCGCGTTTAC	23652440	23652462	GGGATGTGTCTTCAGAAACCAGG	23652328	23652439	AAACAAGAAAAGTGTTGCTAAAAAAAAAAAAAAAAAAAAAGGCCAGGGGAGACATACATTTAAATATAAAAATAGAACTGTGCCAGCGACTCCGGCTGGAATTCTGCTGAAA	gggatgtgtcttcagaaaccaggCTTCAGCTTCCCGATATCCGACGGTAGTGTtggtcactcgcgtttac	8;0	+	1	5
BAT26.1	2	47641649	47641668	TTCAAAATATTTTAGCTCCT	47641517	47641536	GACTGCTGCAATATCCAATT	47641537	47641648	TTATAAGCTTCTTCAGTATATGTCAATGAAAACATTTTTTAACCATTCAACATTTTTAACCCTTTTTTTTTTTTTTTTTTTTTTTTTTTACCTGAAAAAGGTTAAGGGCTCT	gactgctgcaatatccaattCTTCAGCTTCCCGATATCCGACGGTAGTGTttcaaaatattttagctcct	8;0	-	2	10
BAT26.3	2	47641620	47641636	TCAGTATATGTCAATGA	47641485	47641507	GGCTGAAGTCAAAAGTAGTCAGT	47641508	47641619	AAACATTTTTTAACCATTCAACATTTTTAACCCTTTTTTTTTTTTTTTTTTTTTTTTTTTACCTGAAAAAGGTTAAGGGCTCTGACTGCTGCAATATCCAATTTCATATACT	GGCTGAAGTCAAAAGTAGTCAGTNNNNNNNNCTTCAGCTTCCCGATATCCGACGGTAGTGTTCAGTATATGTCAATGA	8;0	-	1	5
BAT26.4	2	47641503	47641522	CAGCCAGTATATGAAATTGG	47641635	47641654	GAAGAAGCTTATAAAGGAGC	47641523	47641634	ATATTGCAGCAGTCAGAGCCCTTAACCTTTTTCAGGTAAAAAAAAAAAAAAAAAAAAAAAAAAAGGGTTAAAAATGTTGAATGGTTAAAAAATGTTTTCATTGACATATACT	GAAGAAGCTTATAAAGGAGCNNNNNNNNCTTCAGCTTCCCGATATCCGACGGTAGTGTCAGCCAGTATATGAAATTGG	8;0	+	2	10
BAT25.1	4	55598271	55598290	CACTTCAAAATGACATTCTG	55598139	55598158	GGAGGCGAGGAAAGCCATGC	55598159	55598270	CATTTTAACTATGGCTCTAAAATGCTCTGTTCTCAAAAAAAAAAAAAAAAAAAAAAAAATCAAAAAAACAAAACACAAAACTCTTTAGAGAATCACTCCCACTTACATTCTT	ggaggcgaggaaagccatgcCTTCAGCTTCCCGATATCCGACGGTAGTGTcacttcaaaatgacattctg	8;0	-	1	5
BAT25.2	4	55598167	55598184	AAGTGGGAGTGATTCTCT	55598297	55598318	CCAAAAGCAGAGGAAATTTAGT	55598185	55598296	AAAGAGTTTTGTGTTTTGTTTTTTTGATTTTTTTTTTTTTTTTTTTTTTTTTGAGAACAGAGCATTTTAGAGCCATAGTTAAAATGCAGAATGTCATTTTGAAGTGTGGTAA	ccaaaagcagaggaaatttagtCTTCAGCTTCCCGATATCCGACGGTAGTGTaagtgggagtgattctct	8;0	+	1	5
NR27.1	11	102193454	102193470	GTTGAAAAGCCCAACGT	102193583	102193605	CCTCTTTACTAATGGCTAGTAAA	102193471	102193582	CTGTGAGATCCAGGAAACCATGCTTGCAAACCACTGGTAAAAAAAAAAAAAAAAAAAAAAAAAAGCCACAGTGACTTGCTTATTGGTCATTGCTAGTATTATCGACTCAGAA	cctctttactaatggctagtaaaCTTCAGCTTCCCGATATCCGACGGTAGTGTgttgaaaagcccaacgt	8;0	+	1	5
NR27.2	11	102193619	102193637	CCTTGTCAAAATTCAGAAT	102193486	102193506	CAGTGGTTTGCAAGCATGGTT	102193507	102193618	TTCTCAATTATGATTTACTAGCCATTAGTAAAGAGGTTCTGAGTCGATAATACTAGCAATGACCAATAAGCAAGTCACTGTGGCTTTTTTTTTTTTTTTTTTTTTTTTTTAC	cagtggtttgcaagcatggttCTTCAGCTTCCCGATATCCGACGGTAGTGTccttgtcaaaattcagaat	8;0	-	1	5
NR24.3	2	95849420	95849439	CGGAGATTGTGCCATTGCAT	95849288	95849307	CAATGGGGATCACGTTAAGG	95849308	95849419	TCCAACCTGGGTGACAGAGTGAGACTCTGTCTCACAAAAAAAAAAAAAAAAAAAAAAATAGGACTGGGCCCAGGGAAGAGAAGAGTTTTTGGAGTCAGGAGGTAAAATTCAG	CAATGGGGATCACGTTAAGGNNNNNNNNCTTCAGCTTCCCGATATCCGACGGTAGTGTCGGAGATTGTGCCATTGCAT	8;0	-	1	5
NR24.4	2	95849299	95849317	TCCCCATTGCTGAATTTTA	95849430	95849450	ACAATCTCCGCTCACTGCAAG	95849318	95849429	CCTCCTGACTCCAAAAACTCTTCTCTTCCCTGGGCCCAGTCCTATTTTTTTTTTTTTTTTTTTTTTTGTGAGACAGAGTCTCACTCTGTCACCCAGGTTGGAATGCAATGGC	ACAATCTCCGCTCACTGCAAGNNNNNNNNCTTCAGCTTCCCGATATCCGACGGTAGTGTTCCCCATTGCTGAATTTTA	8;0	+	1	5
NR24.5	2	95849276	95849292	ATTTAAGGTCTGCCTTA	95849405	95849427	GTCACCCAGGTTGGAATGCAATG	95849293	95849404	ACGTGATCCCCATTGCTGAATTTTACCTCCTGACTCCAAAAACTCTTCTCTTCCCTGGGCCCAGTCCTATTTTTTTTTTTTTTTTTTTTTTTGTGAGACAGAGTCTCACTCT	GTCACCCAGGTTGGAATGCAATGNNNNNNNNCTTCAGCTTCCCGATATCCGACGGTAGTGTATTTAAGGTCTGCCTTA	8;0	+	1	5
AMELX	X	11316587	11316606	taatggcaaagaaaacactg	11316719	11316738	atccccgtgctgtcccaaca	11316607	11316718	CTGCTTCTCTGGTTGGAGTCACCTGAGCCAATGGTAAACCTGCCTCTCTGTTTCTCACCAGTACCCTTCCTATGGTTACGAGCCCATGGGTGGATGGCTGCACCACCAAATC	atccccgtgctgtcccaacaCTTCAGCTTCCCGATATCCGACGGTAGTGTtaatggcaaagaaaacactg	8;0	+	5	25
AMELY	X	11316587	11316606	taatggcaaagacaacactg	11316719	11316738	atccccgtggtgtcccaaca	11316607	11316718	CTGCTTCTCTGGTTGGAGTCACCTGAGCCAATGGTAAACCTGCCTCTCTGTTTCTCACCAGTACCCTTCCTATGGTTACGAGCCCATGGGTGGATGGCTGCACCACCAAATC	atccccgtggtgtcccaacaCTTCAGCTTCCCGATATCCGACGGTAGTGTtaatggcaaagacaacactg	8;0	+	5	25
red	snp-MIPs: In case a SNP was still present under a smMIP probe (MAF>0.2%) an additional smMIP was designed harboring the alternative nucleotide
blue	smMIP that was designed to replace smMIP that showed inefficient capture and sequencing

## Sheet: Table S3
Table S3: Microsatellite target regions
chr	First position	Last position
chr1	16572709	16572722
chr1	16965449	16965463
chr1	32381593	32381606
chr1	33402335	33402351
chr1	78432507	78432520
chr1	148943439	148943454
chr1	149900986	149901001
chr1	180075942	180075955
chr1	231094051	231094066
chr2*	47641560	47641586
chr2	91832852	91832868
chr2*	95849362	95849384
chr2	97309469	97309484
chr2	120714402	120714417
chr2	201778718	201778732
chr3	30691872	30691881
chr3	71008342	71008354
chr3	111873903	111873916
chr3	113377482	113377492
chr3	130733047	130733057
chr3	140678385	140678399
chr4	38134424	38134439
chr4	39501723	39501740
chr4*	55598212	55598236
chr4	170524858	170524876
chr5	14485162	14485174
chr5	52358762	52358774
chr6	11714640	11714653
chr6	111329222	111329238
chr6	152740682	152740694
chr7	92900513	92900526
chr8	23712067	23712078
chr8	103287851	103287863
chr8	130874615	130874627
chr9	102730698	102730711
chr10	12381073	12381088
chr11*	102193509	102193534
chr11	115047033	115047046
chr12	31435609	31435619
chr13	28133957	28133971
chr13	58299435	58299445
chr14*	23652347	23652367
chr14	31191669	31191681
chr14	53513440	53513451
chr14	73959704	73959719
chr16	11051908	11051923
chr16	22650153	22650168
chr16	56780910	56780925
chr17	3724224	3724239
chr17	58066608	58066622
chr18	511981	511994
chr18	649880	649894
chr19	14104689	14104702
chr20	37146132	37146145
chrX	101409255	101409270
*Regions present in the PCR pentaplex analysis

## Sheet: Table S4
Table S4: Probes for MSI detection
Naam probe	chr	ext_probe_start	ext_probe_stop	ext_probe_sequence	lig_probe_start	lig_probe_stop	lig_probe_sequence	mip_scan_start_position	mip_scan_stop_position	scan_target_sequence	mip_sequence	smMIP tag in read	probe_strand
Cortes_WGS_recurrent_MS_10_0002	1	16572782	16572801	GCTAGGGAGGTCAAGACTGC	16572650	16572669	CACAGTAGTTGGAAAGAGAT	16572670	16572781	AGTGAGCCATGATTGTGCCACTGCATGCCAGCCTGGGCGACAAAGTAAGACCCTGTTACAAAAAAAAAAAAAATTGTCTTGATGGGAAACAATTGAGGTTGGAGATTGAAGG	CACAGTAGTTGGAAAGAGATNNNNNNNNCTTCAGCTTCCCGATATCCGACGGTAGTGTGCTAGGGAGGTCAAGACTGC	8;0	-
Cortes_WGS_recurrent_MS_10_0001	1	16572623	16572642	ATGAAAACACAACCTCCTAG	16572755	16572774	CATGCAGTGGCACAATCATG	16572643	16572754	AGAAGGTATCTCTTTCCAACTACTGTGCCTTCAATCTCCAACCTCAATTGTTTCCCATCAAGACAATTTTTTTTTTTTTTGTAACAGGGTCTTACTTTGTCGCCCAGGCTGG	CATGCAGTGGCACAATCATGNNNNNNNNCTTCAGCTTCCCGATATCCGACGGTAGTGTATGAAAACACAACCTCCTAG	8;0	+
Cortes_WGS_recurrent_MS_03_0004	1	16965539	16965557	ACTGCAACCTCAAAGTTCC	16965406	16965426	CACCCAGGCTGGTCTCAAACC	16965427	16965538	AGGCTCAAGGAATCCTCCCACCTCAGCCTCCCACATAGCTGGGACCACAAGCACATGCCACAGCACCCAGCTAAATTTTTTTTTTTTTTTAAGAGGCAGGGTCTTACTGTGG	CACCCAGGCTGGTCTCAAACCNNNNNNNNCTTCAGCTTCCCGATATCCGACGGTAGTGTACTGCAACCTCAAAGTTCC	8;0	-
Cortes_WGS_recurrent_MS_03_0003	1	16965419	16965436	CCTGGGTGCCACAGTAAG	16965549	16965570	GGTTGCAGTGAGCTATGACTGG	16965437	16965548	ACCCTGCCTCTTAAAAAAAAAAAAAAATTTAGCTGGGTGCTGTGGCATGTGCTTGTGGTCCCAGCTATGTGGGAGGCTGAGGTGGGAGGATTCCTTGAGCCTGGAACTTTGA	GGTTGCAGTGAGCTATGACTGGNNNNNNNNCTTCAGCTTCCCGATATCCGACGGTAGTGTCCTGGGTGCCACAGTAAG	8;0	+
Bonneville_WES_recurrent_MS_10_0006	1	32381668	32381685	CGTGAACCACCCCGCCCG	32381534	32381555	CGAGTTTGTGATGCTACATATG	32381556	32381667	GCCTATAATAGTACATTTCTACATTTTTGGCTGTAGGTTTCAAAAACAAGTTCCATTATAATTTTTTTTTTTTTTAAAGGAACTTAAGAAGTATGGAGTGACGACTTTGGTT	CGAGTTTGTGATGCTACATATGNNNNNNNNCTTCAGCTTCCCGATATCCGACGGTAGTGTCGTGAACCACCCCGCCCG	8;0	-
Bonneville_WES_recurrent_MS_10_0005	1	32381523	32381543	TGGAGCTTTATCATATGTAGC	32381656	32381674	ACTATTATAGGCCGGGCGG	32381544	32381655	ATCACAAACTCGAACCAAAGTCGTCACTCCATACTTCTTAAGTTCCTTTAAAAAAAAAAAAAATTATAATGGAACTTGTTTTTGAAACCTACAGCCAAAAATGTAGAAATGT	ACTATTATAGGCCGGGCGGNNNNNNNNCTTCAGCTTCCCGATATCCGACGGTAGTGTTGGAGCTTTATCATATGTAGC	8;0	+
Cortes_WES_recurrent_MS_35_0008_SNPa	1	33402399	33402418	GCCAGAGTATGAAGTGGAAT	33402267	33402286	AGGTTTTTGCCCAGGGAAAT	33402287	33402398	GAATGCTCCTGTTCTGAGAAGCACACTTGTAACTGCATCTTTTGGAATTTTTTTTTTTTTTTTTCCAAGGGGTAGAGATTTATGTATTTTATTTCACAGATTCTCTGGTCAC	AGGTTTTTGCCCAGGGAAATNNNNNNNNCTTCAGCTTCCCGATATCCGACGGTAGTGTGCCAGAGTATGAAGTGGAAT	8;0	-
Cortes_WES_recurrent_MS_35_0008_SNPb	1	33402399	33402418	GCCAGAGTATGAAGTGGGAT	33402267	33402286	AGGTTTTTGCCCAGGGAAAT	33402287	33402398	GAATGCTCCTGTTCTGAGAAGCACACTTGTAACTGCATCTTTTGGAATTTTTTTTTTTTTTTTTCCAAGGGGTAGAGATTTATGTATTTTATTTCACAGATTCTCTGGTCAC	AGGTTTTTGCCCAGGGAAATNNNNNNNNCTTCAGCTTCCCGATATCCGACGGTAGTGTGCCAGAGTATGAAGTGGGAT	8;0	-
Cortes_WES_recurrent_MS_35_0007	1	33402258	33402274	TTTCTCAGAATTTCCCT	33402387	33402409	ACAGGAGCATTCATTCCACTTCA	33402275	33402386	GGGCAAAAACCTGTGACCAGAGAATCTGTGAAATAAAATACATAAATCTCTACCCCTTGGAAAAAAAAAAAAAAAAATTCCAAAAGATGCAGTTACAAGTGTGCTTCTCAGA	ACAGGAGCATTCATTCCACTTCANNNNNNNNCTTCAGCTTCCCGATATCCGACGGTAGTGTTTTCTCAGAATTTCCCT	8;0	+
Cortes_WES_recurrent_MS_33_0010	1	47325403	47325418	AGGAATGCCTCCGCCT	47325267	47325290	GCTATGTTTGGATTGAAATGTCTT	47325291	47325402	CTACGCACCGGTAGTAAACATATCCCGGTTACTCGACAAACCCATTACCTTTCCAGATGGACGCTCCTTACCTGCAGGTCTTAAAACAACTTTTTTTTTTTTTAACAATGCA	GCTATGTTTGGATTGAAATGTCTTNNNNNNNNCTTCAGCTTCCCGATATCCGACGGTAGTGTAGGAATGCCTCCGCCT	8;0	-
Cortes_WES_recurrent_MS_33_0009	1	47325180	47325199	TCCTCTTTCTCCCTCTCTGG	47325312	47325331	AGTTGTTTTAAGACCTGCAG	47325200	47325311	GAAATAAGAATGGCCCTAGGTTCCACAGAGTCTAAGGATAAATAACTGTTAAAGACATGAGTGTGTTAAGACATTTCAATCCAAACATAGCTGCATTGTTAAAAAAAAAAAA	AGTTGTTTTAAGACCTGCAGNNNNNNNNCTTCAGCTTCCCGATATCCGACGGTAGTGTTCCTCTTTCTCCCTCTCTGG	8;0	+
Bonneville_WES_recurrent_MS_11_0012	1	78432587	78432603	AACAGGAATCTGGATGC	78432452	78432474	TCTTTTGACCTGAAGTTATCTGT	78432475	78432586	AAAATACAGATAGCTCCTGGTAATGTTACATTCTCATGGTATTTTCAGTGTGACTAGAAAACTAGCTTTTTTTTTTTTTTAAGCCTTCTAGTAACAATAATGCTACTTTTAA	TCTTTTGACCTGAAGTTATCTGTNNNNNNNNCTTCAGCTTCCCGATATCCGACGGTAGTGTAACAGGAATCTGGATGC	8;0	-
Bonneville_WES_recurrent_MS_11_0011	1	78432420	78432436	GGAAGGCCACCACTGTC	78432549	78432571	CATGAGAATGTAACATTACCAGG	78432437	78432548	TACAATTTAAAACAAACAGATAACTTCAGGTCAAAAGATTAAAAGTAGCATTATTGTTACTAGAAGGCTTAAAAAAAAAAAAAAGCTAGTTTTCTAGTCACACTGAAAATAC	CATGAGAATGTAACATTACCAGGNNNNNNNNCTTCAGCTTCCCGATATCCGACGGTAGTGTGGAAGGCCACCACTGTC	8;0	+
Cortes_WGS_recurrent_MS_02_0017	1	148943408	148943426	CAGGCTGGGCGACAGAGCC	148943539	148943559	GTTCACAGCCTTATCGAAGTG	148943427	148943538	AGACTCCATCTCAAAAAAAAAAAAAAAATGCGTAAAGTCTAGATAGACTTTAACCCAGGAATAATCCAAGGAAATGAACAATTACGAATGTGACAAGGGCTGTGAAGGGAAA	GTTCACAGCCTTATCGAAGTGNNNNNNNNCTTCAGCTTCCCGATATCCGACGGTAGTGTCAGGCTGGGCGACAGAGCC	8;0	+
Cortes_WES_recurrent_MS_39_0020	1	149901028	149901048	AGGCAGGGCAGAGGGGGATCT	149900897	149900915	TGCAGATAGTGGTGTTAAC	149900916	149901027	GGGGTAGAGGAGGGTTCTGTCTAATCTTTTTTTTTTTTTTTTGTATCTGCACTTGCAGCCTCAGCTTTCACACTTCAGCCCTTAAGTTCACTAAGAAGGTCTGAGTTTCTGC	TGCAGATAGTGGTGTTAACNNNNNNNNCTTCAGCTTCCCGATATCCGACGGTAGTGTAGGCAGGGCAGAGGGGGATCT	8;0	-
Cortes_WES_recurrent_MS_39_0019	1	149900885	149900906	AGAGTTGGAGCAGTTAACACCA	149901019	149901036	CTCTACCCCAGATCCCCC	149900907	149901018	CTATCTGCAGCAGAAACTCAGACCTTCTTAGTGAACTTAAGGGCTGAAGTGTGAAAGCTGAGGCTGCAAGTGCAGATACAAAAAAAAAAAAAAAAGATTAGACAGAACCCTC	CTCTACCCCAGATCCCCCNNNNNNNNCTTCAGCTTCCCGATATCCGACGGTAGTGTAGAGTTGGAGCAGTTAACACCA	8;0	+
Cortes_WGS_recurrent_MS_06_0022	1	180076014	180076030	AAAAGCACAGGTTGAGC	180075879	180075901	ATAGGTTGAATGACTACTAATTA	180075902	180076013	ACAGGTTGGTCTTGGGGTTTTCCTCAGCTCCTGTAAGTACTATAAGTAAGATACAGGTAAAAAAAAAAAAAATCATAAACTGTACTAATCAAAATGTACTATCTAGAAAAAA	ATAGGTTGAATGACTACTAATTANNNNNNNNCTTCAGCTTCCCGATATCCGACGGTAGTGTAAAAGCACAGGTTGAGC	8;0	-
Cortes_WGS_recurrent_MS_06_0021	1	180075859	180075876	GACCAGCCTCGTGTATTA	180075989	180076010	GAGGAAAACCCCAAGACCAACC	180075877	180075988	TTTAATTAGTAGTCATTCAACCTATTTTTTTCTAGATAGTACATTTTGATTAGTACAGTTTATGATTTTTTTTTTTTTTACCTGTATCTTACTTATAGTACTTACAGGAGCT	GAGGAAAACCCCAAGACCAACCNNNNNNNNCTTCAGCTTCCCGATATCCGACGGTAGTGTGACCAGCCTCGTGTATTA	8;0	+
Bonneville_WES_recurrent_MS_09_0024	1	231094139	231094157	ACTTAAATCAAATGTAGCC	231094006	231094026	CAGAACAGAAGAGATTCCCGT	231094027	231094138	TTAATTTTAATTTTTTAAAATACAGATTTTAATACAAGTTTTCTTTCATTTGTGATAGCTAAAATGTATGGGTTTTTTTTTTTTTTTTCCCAGAGCCAGGCCAAGTCTATTG	CAGAACAGAAGAGATTCCCGTNNNNNNNNCTTCAGCTTCCCGATATCCGACGGTAGTGTACTTAAATCAAATGTAGCC	8;0	-
Bonneville_WES_recurrent_MS_09_0023	1	231094025	231094042	TGCAATAGACTTGGCCTG	231094155	231094176	AGTGGAAGCAAGAAAATGCCAC	231094043	231094154	GCTCTGGGAAAAAAAAAAAAAAAACCCATACATTTTAGCTATCACAAATGAAAGAAAACTTGTATTAAAATCTGTATTTTAAAAAATTAAAATTAAGGCTACATTTGATTTA	AGTGGAAGCAAGAAAATGCCACNNNNNNNNCTTCAGCTTCCCGATATCCGACGGTAGTGTTGCAATAGACTTGGCCTG	8;0	+
Cortes_WGS_recurrent_MS_17_0066	2	91832895	91832915	TCACACCACCGCACTCCAGGC	91832764	91832782	GGCTGTGAAGGGAAAGTTC	91832783	91832894	TGGGCGACAGAGCCAGACTCCGTCTCAAAAAAAAAAAAAAAAATGCATAAAGTCTAGATAGACTTTAACCCAGGAATAATCCAAGGAAATGAACAATTACAAATGTGACAAG	GGCTGTGAAGGGAAAGTTCNNNNNNNNCTTCAGCTTCCCGATATCCGACGGTAGTGTTCACACCACCGCACTCCAGGC	8;0	-
Cortes_WGS_recurrent_MS_17_0065	2	91832745	91832760	TACACTTCGACAAGGC	91832873	91832896	CGGAGTCTGGCTCTGTCGCCCAGC	91832761	91832872	TGTGAACTTTCCCTTCACAGCCCTTGTCACATTTGTAATTGTTCATTTCCTTGGATTATTCCTGGGTTAAAGTCTATCTAGACTTTATGCATTTTTTTTTTTTTTTTTGAGA	CGGAGTCTGGCTCTGTCGCCCAGCNNNNNNNNCTTCAGCTTCCCGATATCCGACGGTAGTGTTACACTTCGACAAGGC	8;0	+
Cortes_WGS_recurrent_MS_19_0069	2	97309378	97309394	CGCCCAGCCTACAAAGC	97309507	97309529	GAAGGAAGGGAAAGAAAGGGGAG	97309395	97309506	CTTTTCATATGTACAATGATGTCTGCTCCTCACAGCAATTCCAGAGGTAAATGAAGCAAGTTTTATTATCTCCATTTTTTTTTTTTTTTTAGGTAAGAGAAAAGAATCCCAA	GAAGGAAGGGAAAGAAAGGGGAGNNNNNNNNCTTCAGCTTCCCGATATCCGACGGTAGTGTCGCCCAGCCTACAAAGC	8;0	+
Bonneville_WES_recurrent_MS_13_0072_SNPa	2	120714511	120714528	AGACAATAAGATACTTAC	120714377	120714398	ACAATTCCAACAAAAGCCATAA	120714399	120714510	AAGGCGAAATATCTCTGTATCTATTTTTGGAAATATTCTGAGGTAATTTGGCACAGGACATTGTCATTCCAGGTTTTTTCCGATACAGTTGCTAAAAAAAAAAAAAAAAGGT	ACAATTCCAACAAAAGCCATAANNNNNNNNCTTCAGCTTCCCGATATCCGACGGTAGTGTAGACAATAAGATACTTAC	8;0	-
Bonneville_WES_recurrent_MS_13_0072_SNPb	2	120714511	120714528	AGACAATAAGATACTTAC	120714377	120714398	ACAATTCCAACGAAAGCCATAA	120714399	120714510	AAGGCGAAATATCTCTGTATCTATTTTTGGAAATATTCTGAGGTAATTTGGCACAGGACATTGTCATTCCAGGTTTTTTCCGATACAGTTGCTAAAAAAAAAAAAAAAAGGT	ACAATTCCAACGAAAGCCATAANNNNNNNNCTTCAGCTTCCCGATATCCGACGGTAGTGTAGACAATAAGATACTTAC	8;0	-
Bonneville_WES_recurrent_MS_13_0071	2	120714311	120714328	TCAAAGGCAAAGAAACCT	120714441	120714462	GGAATGACAATGTCCTGTGCCA	120714329	120714440	GTTTCCTGTTAGTGTAGAAACAAGTCTGGTAAACAAAAGAGAAATTGTTTATGGCTTTTGTTGGAATTGTACCTTTTTTTTTTTTTTTTAGCAACTGTATCGGAAAAAACCT	GGAATGACAATGTCCTGTGCCANNNNNNNNCTTCAGCTTCCCGATATCCGACGGTAGTGTTCAAAGGCAAAGAAACCT	8;0	+
Cortes_WES_recurrent_MS_31_0074	2	148683718	148683733	TACAGCATGTTTCTGC	148683582	148683605	CAGGTCCTGAAAAGTAAGAAAAGT	148683606	148683717	CAATAATCTCTTAAAACAGGCCTCTTTTTTTTATGCACAACAACTTCCTGCATGTCTTCAAGAGATGGATGCTGGCCAATTTCCTCCTCAAATGGCAACATGTATTCATCTA	CAGGTCCTGAAAAGTAAGAAAAGTNNNNNNNNCTTCAGCTTCCCGATATCCGACGGTAGTGTTACAGCATGTTTCTGC	8;0	-
Cortes_WES_recurrent_MS_31_0073	2	148683668	148683683	CAGGAAGTTGTTGTGC	148683796	148683819	CTCTGCACATTTCTCTTTCTTCTG	148683684	148683795	ATAAAAAAAAGAGGCCTGTTTTAAGAGATTATTGGCAGAAACATGCTGTAAGTTATCCAGTTAGCTTTTCATTTGAAATTCCAATAAAACACTTTTCAGAGGAATTATTTAT	CTCTGCACATTTCTCTTTCTTCTGNNNNNNNNCTTCAGCTTCCCGATATCCGACGGTAGTGTCAGGAAGTTGTTGTGC	8;0	+
Bonneville_WES_recurrent_MS_14_0076	2	201778804	201778824	ATGCGGATAGGCCAACTACTT	201778673	201778691	ATACCAGCTGGACAACCAG	201778692	201778803	GACATTTTCTTTGTGTATTTTACTATTAGTTGTTACCTTTTGATGTTAACATTTTTGGATTTAAATTCCTGTTTTTTTTTTTTTTTAGGGGAATTTTCAGGCTACTAATAAA	ATACCAGCTGGACAACCAGNNNNNNNNCTTCAGCTTCCCGATATCCGACGGTAGTGTATGCGGATAGGCCAACTACTT	8;0	-
Bonneville_WES_recurrent_MS_14_0075_SNPa	2	201778664	201778679	AGGGTTATCCTGGTTG	201778792	201778815	AAAGAAAATGTCAAGTAGTTGGCC	201778680	201778791	TCCAGCTGGTATTTTATTAGTAGCCTGAAAATTCCCCTAAAAAAAAAAAAAAACAGGAATTTAAATCCAAAAATGTTAACATCAAAAGGTAACAACTAATAGTAAAATACAC	AAAGAAAATGTCAAGTAGTTGGCCNNNNNNNNCTTCAGCTTCCCGATATCCGACGGTAGTGTAGGGTTATCCTGGTTG	8;0	+
Bonneville_WES_recurrent_MS_14_0075_SNPb	2	201778664	201778679	AGGGTTATCCTGGTTG	201778792	201778815	AAAGAAAATGTCAAGTAGTTGGCC	201778680	201778791	TCCAGCTGGTATTTTATTAGTAGCCTGAAAATTCCCCTAAAAAAAAAAAAAAACAGGAATTTAAATCCAAAAATGTTAACATCAAAAGGTAACAACTAATAGTAAAATACAC	CAAGAAAATGTCAAGTAGTTGGCCNNNNNNNNCTTCAGCTTCCCGATATCCGACGGTAGTGTAGGGTTATCCTGGTTG	8;0	+
Cortes_WES_recurrent_MS_36_0080	3	30691896	30691911	CAGGAACACATGAAGA	30691760	30691783	TATGTTCTCGTCATTCTTTCTCCT	30691784	30691895	AAGTCTCACCAGGCTTTTTTTTTTCCTTCATAATGCACTTTGGAGAAGCAGCATCTTCCAGAATAAAGTCATGGTAGGGGAGCTTGGGGTCATGGCAAACTGTCTCTAGTGT	TATGTTCTCGTCATTCTTTCTCCTNNNNNNNNCTTCAGCTTCCCGATATCCGACGGTAGTGTCAGGAACACATGAAGA	8;0	-
Cortes_WES_recurrent_MS_36_0079	3	30691749	30691768	CTCTTCACTCTAGGAGAAAG	30691881	30691900	AGCCTGGTGAGACTTTCTTC	30691769	30691880	AATGACGAGAACATAACACTAGAGACAGTTTGCCATGACCCCAAGCTCCCCTACCATGACTTTATTCTGGAAGATGCTGCTTCTCCAAAGTGCATTATGAAGGAAAAAAAAA	AGCCTGGTGAGACTTTCTTCNNNNNNNNCTTCAGCTTCCCGATATCCGACGGTAGTGTCTCTTCACTCTAGGAGAAAG	8;0	+
Cortes_WES_recurrent_MS_23_0082	3	71008367	71008387	GGGCCAACCCCGAGAATGAAG	71008236	71008254	TAACTCTTAGTGCCATCAA	71008255	71008366	ATTGGAAAAAGGAAAAAAAAAAAAACACGTCAAAAGTTAGCAGTGAAATTGTTCTCCATTTGTTGTACAGTCTGGAGGATTTTCACTACGTTTTGACAACTCTGAAATGTGT	TAACTCTTAGTGCCATCAANNNNNNNNCTTCAGCTTCCCGATATCCGACGGTAGTGTGGGCCAACCCCGAGAATGAAG	8;0	-
Bonneville_WES_recurrent_MS_16_0083	3	111874002	111874021	CCACCAATTTCAGATCACAG	111873870	111873889	TGGAACATTGGAAGAAGGCA	111873890	111874001	GTCCTGAGTGTGATTTGAATCTGATCTAATCTGATAGTTGGACTAATAGAAATAGTCACTTGCTTCAGTGGTTGAATTAACACTGTTTTTTTTTTTTTTAATCAGGTTCAGT	TGGAACATTGGAAGAAGGCANNNNNNNNCTTCAGCTTCCCGATATCCGACGGTAGTGTCCACCAATTTCAGATCACAG	8;0	-
Bonneville_WES_recurrent_MS_16_0084	3	111873884	111873901	GTTCCAACTGAACCTGAT	111874014	111874035	ATTGGTGGTAATCTCATTTGGT	111873902	111874013	TAAAAAAAAAAAAAACAGTGTTAATTCAACCACTGAAGCAAGTGACTATTTCTATTAGTCCAACTATCAGATTAGATCAGATTCAAATCACACTCAGGACCTGTGATCTGAA	ATTGGTGGTAATCTCATTTGGTNNNNNNNNCTTCAGCTTCCCGATATCCGACGGTAGTGTGTTCCAACTGAACCTGAT	8;0	+
Cortes_WES_recurrent_MS_27_0086	3	113377569	113377586	ACCTTGCAGAGTTGAGCA	113377435	113377456	CAGATGGATCATCCTGACTTTT	113377457	113377568	AGATTCATCAGATACAATGCAAACCACAGGTCTCTTAAAGGGGCAAGGTTTAACTACATTGCTATCTGATCTTGCTAAAAAAAAAAACCCTCAGAAATCATCTCTTTCTGAT	CAGATGGATCATCCTGACTTTTNNNNNNNNCTTCAGCTTCCCGATATCCGACGGTAGTGTACCTTGCAGAGTTGAGCA	8;0	-
Cortes_WES_recurrent_MS_27_0085	3	113377377	113377393	AGTTCCTGTTTGGGATG	113377506	113377528	AGCAATGTAGTTAAACCTTGCCC	113377394	113377505	TAAATTCACACTTGAATCAACTATTTTAGGATTTTCTGAAGAAAAGTCAGGATGATCCATCTGATCAGAAAGAGATGATTTCTGAGGGTTTTTTTTTTTAGCAAGATCAGAT	AGCAATGTAGTTAAACCTTGCCCNNNNNNNNCTTCAGCTTCCCGATATCCGACGGTAGTGTAGTTCCTGTTTGGGATG	8;0	+
Cortes_WES_recurrent_MS_34_0088	3	130733094	130733115	ATGCCACAAGGTCATATGCCCC	130732964	130732981	TGGTATGAGGGAAACAAC	130732982	130733093	CGCTGAAATATTCCTACCAAAAGGTAGATCAAATTCAAAAAAAAAAAGGCAGAAGAAACAGAATACCAGCTGTTCTAAGAACAGAGGGAGAACCACTGCACACACCAAGTGT	TGGTATGAGGGAAACAACNNNNNNNNCTTCAGCTTCCCGATATCCGACGGTAGTGTATGCCACAAGGTCATATGCCCC	8;0	-
Cortes_WES_recurrent_MS_34_0087	3	130732941	130732957	TCAACCATTAACAACCC	130733070	130733092	CCTTTTGGTAGGAATATTTCAGC	130732958	130733069	AAACCGGTTGTTTCCCTCATACCAACACTTGGTGTGTGCAGTGGTTCTCCCTCTGTTCTTAGAACAGCTGGTATTCTGTTTCTTCTGCCTTTTTTTTTTTGAATTTGATCTA	CCTTTTGGTAGGAATATTTCAGCNNNNNNNNCTTCAGCTTCCCGATATCCGACGGTAGTGTTCAACCATTAACAACCC	8;0	+
Bonneville_WES_recurrent_MS_06_0090	3	140678431	140678452	TTAAATCCAGGTGTGCTGAAAC	140678301	140678318	TTTCCAAGATCACCCTGA	140678319	140678430	AAAAGAGATTGCCATAACTTGCTTTAAACAATTTTTTTTTTTTTTTACCTGGAAGGGGCTACCCCCACTAAATTGGGGCCTAGTCCTCTAAACAAGGAACGAGGCCCTTCTT	TTTCCAAGATCACCCTGANNNNNNNNCTTCAGCTTCCCGATATCCGACGGTAGTGTTTAAATCCAGGTGTGCTGAAAC	8;0	-
Bonneville_WES_recurrent_MS_06_0089	3	140678290	140678306	TTTTCTCTCTTTCAGGG	140678419	140678441	GCAATCTCTTTTGTTTCAGCACA	140678307	140678418	TGATCTTGGAAAAAGAAGGGCCTCGTTCCTTGTTTAGAGGACTAGGCCCCAATTTAGTGGGGGTAGCCCCTTCCAGGTAAAAAAAAAAAAAAATTGTTTAAAGCAAGTTATG	GCAATCTCTTTTGTTTCAGCACANNNNNNNNCTTCAGCTTCCCGATATCCGACGGTAGTGTTTTTCTCTCTTTCAGGG	8;0	+
Bonneville_WES_recurrent_MS_17_0091	4	38134372	38134389	AGAAGTGAAATAAGAACT	38134502	38134523	GTTTCTTATATCCTTTTGTCCC	38134390	38134501	AAAAATAAATTTTTATGTCTTTAAAAATGAGAGGTTTTTTTTTTTTTTTTGGCTTTTGGAAGGTGAGTATCAAAAACCTGTACTTAATGTTACCTTGGAATTATTTCTAGAT	GTTTCTTATATCCTTTTGTCCCNNNNNNNNCTTCAGCTTCCCGATATCCGACGGTAGTGTAGAAGTGAAATAAGAACT	8;0	+
Cortes_WES_recurrent_MS_26_0094	4	39501705	39501720	TTGCTATCCTGAAGTA	39501833	39501856	GGAATTCTCTTTGAAGACACCTTT	39501721	39501832	CCAAAAAAAAAAAAAAAAAATCACAAATAAAAATGGCAATCTCTACACTTTAGGTTTCTTGTTAGGTGGATCTTGAAGACTAAACTTCGGAATTTCACCAGAAGGAGCATAT	GGAATTCTCTTTGAAGACACCTTTNNNNNNNNCTTCAGCTTCCCGATATCCGACGGTAGTGTTTGCTATCCTGAAGTA	8;0	+
Cortes_WGS_recurrent_MS_05_0097	4	170524938	170524958	CTGGAACCTGGAAGGTGGAGA	170524807	170524825	CACTGGTAAGCAAAAGAAA	170524826	170524937	TTGCAGTGAGCCGAGATCGTGTGACTGCACTCCATCCTGGGCTTCAGAGTGAGACTGTCTTAAAAAAAAAAAAAAAAAAATGTTCAATAAATGTGGAAGAATTTTTCAAATT	CACTGGTAAGCAAAAGAAANNNNNNNNCTTCAGCTTCCCGATATCCGACGGTAGTGTCTGGAACCTGGAAGGTGGAGA	8;0	-
Cortes_WGS_recurrent_MS_05_0096	4	170524762	170524778	CTCCATACGTCTAATGG	170524891	170524913	CTGAAGCCCAGGATGGAGTGCAG	170524779	170524890	GGAAAATGGTGTTTCGTTTTTATTTTGATTTCTTTTGCTTACCAGTGAATTTGAAAAATTCTTCCACATTTATTGAACATTTTTTTTTTTTTTTTTTTAAGACAGTCTCACT	CTGAAGCCCAGGATGGAGTGCAGNNNNNNNNCTTCAGCTTCCCGATATCCGACGGTAGTGTCTCCATACGTCTAATGG	8;0	+
Bonneville_WES_recurrent_MS_01_0099	5	14485191	14485211	TTTCCACATTTTCCTCCAGGC	14485060	14485078	TGTGGACAGTTTTTCAGCC	14485079	14485190	AAAGGCAACTCACCTTAAAAAAAAAAAAACATTATTCATAATAGCTAACAGGTGGAAAGGAAGCAAACCATGTGTCCACTGACCGATGAATGGACAAAGAAAATGTGGGCTA	TGTGGACAGTTTTTCAGCCNNNNNNNNCTTCAGCTTCCCGATATCCGACGGTAGTGTTTTCCACATTTTCCTCCAGGC	8;0	-
Bonneville_WES_recurrent_MS_01_0098	5	14485045	14485062	TTCTTTCCTCATTAAGGC	14485175	14485196	AAGGTGAGTTGCCTTTGCCTGG	14485063	14485174	TGAAAAACTGTCCACATAGCCCACATTTTCTTTGTCCATTCATCGGTCAGTGGACACATGGTTTGCTTCCTTTCCACCTGTTAGCTATTATGAATAATGTTTTTTTTTTTTT	AAGGTGAGTTGCCTTTGCCTGGNNNNNNNNCTTCAGCTTCCCGATATCCGACGGTAGTGTTTCTTTCCTCATTAAGGC	8;0	+
Bonneville_WES_recurrent_MS_18_0103	5	52358785	52358802	TACTAAAGCAAATTAAAC	52358651	52358672	AATGGTGTCTTTATCCACATCA	52358673	52358784	TATTAGTTTATTTTTTTTTTTTTACCTCTTTGATAGTAAACAGGTAGACTCTTCCTTCCTCTTTCTTTAGGTCACTCATGTACATTGGTGCACCTACCAAGAGCACGTCTGT	AATGGTGTCTTTATCCACATCANNNNNNNNCTTCAGCTTCCCGATATCCGACGGTAGTGTTACTAAAGCAAATTAAAC	8;0	-
Bonneville_WES_recurrent_MS_18_0102	5	52358674	52358689	CAGACGTGCTCTTGGT	52358802	52358825	ACTGGTAATTTAACTTGCATTTGG	52358690	52358801	AGGTGCACCAATGTACATGAGTGACCTAAAGAAAGAGGAAGGAAGAGTCTACCTGTTTACTATCAAAGAGGTAAAAAAAAAAAAATAAACTAATAGTTTAATTTGCTTTAGT	ACTGGTAATTTAACTTGCATTTGGNNNNNNNNCTTCAGCTTCCCGATATCCGACGGTAGTGTCAGACGTGCTCTTGGT	8;0	+
Cortes_WES_recurrent_MS_32_0107	6	11714722	11714742	ACATGAGGCAGCCACGGAAGA	11714591	11714609	CAAAGTAGGAGGGACAGAG	11714610	11714721	AGAGGAAGTAATTGCACACCATTTTCCAAGAACCAAGAAAGAAGAAAACACAAGAGATTTTTCTCATCTTTTTTTTTTTTTTCTGGTGGAGGGAGGTGGTGGAGGAACATAG	CAAAGTAGGAGGGACAGAGNNNNNNNNCTTCAGCTTCCCGATATCCGACGGTAGTGTACATGAGGCAGCCACGGAAGA	8;0	-
Cortes_WES_recurrent_MS_32_0106	6	11714581	11714598	AAGTATCACTCTCTGTCC	11714711	11714732	TTACTTCCTCTTCTTCCGTGGC	11714599	11714710	CTCCTACTTTGCTATGTTCCTCCACCACCTCCCTCCACCAGAAAAAAAAAAAAAAGATGAGAAAAATCTCTTGTGTTTTCTTCTTTCTTGGTTCTTGGAAAATGGTGTGCAA	TTACTTCCTCTTCTTCCGTGGCNNNNNNNNCTTCAGCTTCCCGATATCCGACGGTAGTGTAAGTATCACTCTCTGTCC	8;0	+
Bonneville_WES_recurrent_MS_19_0109	6	111329297	111329312	ATCTTCTGTTACATCG	111329161	111329184	ATTGATTTTGTTTTTTATTTTTAT	111329185	111329296	AAATCATCGCCAGCAAATATCAGCATGGGTTTTGTTCCCTCAGGACATTTACTGTTCTAAAAAAAAAAAAAAAAAGCAATTATATAATTACCAAAGTCTAAACTGTTTATAT	ATTGATTTTGTTTTTTATTTTTATNNNNNNNNCTTCAGCTTCCCGATATCCGACGGTAGTGTATCTTCTGTTACATCG	8;0	-
Bonneville_WES_recurrent_MS_19_0108	6	111329192	111329207	CAGTTTAGACTTTGGT	111329320	111329343	GACTAAAAAGTCTTCTTATTGGTA	111329208	111329319	AATTATATAATTGCTTTTTTTTTTTTTTTTTAGAACAGTAAATGTCCTGAGGGAACAAAACCCATGCTGATATTTGCTGGCGATGATTTCGATGTAACAGAAGATTATAGAA	GACTAAAAAGTCTTCTTATTGGTANNNNNNNNCTTCAGCTTCCCGATATCCGACGGTAGTGTCAGTTTAGACTTTGGT	8;0	+
Bonneville_WES_recurrent_MS_07_0111	6	152740720	152740737	AATGGACCATCAAGTAGC	152740586	152740607	TGGTGAGAATTTAACTTTTTAT	152740608	152740719	CCTTACTCGGCATAAGGTAAAGTGGTTTTTTTTTTTTTAAGATTGAAGAAGAATTTCTTCATAAAAAAGTTCTTGAATTAAAAAGAGATGCAACATTTTAAAAAAGTTTAAA	TGGTGAGAATTTAACTTTTTATNNNNNNNNCTTCAGCTTCCCGATATCCGACGGTAGTGTAATGGACCATCAAGTAGC	8;0	-
Bonneville_WES_recurrent_MS_07_0110	6	152740660	152740675	GAAGAAATTCTTCTTC	152740788	152740811	GACAGAAAAGGAAAGCAGCAGCTC	152740676	152740787	AATCTTAAAAAAAAAAAAACCACTTTACCTTATGCCGAGTAAGGGCTACTTGATGGTCCATTATGCTAATCTCAGAGGTAGTTTGTAATTCACTGAGAAACAGTTTAATCCA	GACAGAAAAGGAAAGCAGCAGCTCNNNNNNNNCTTCAGCTTCCCGATATCCGACGGTAGTGTGAAGAAATTCTTCTTC	8;0	+
Bonneville_WES_recurrent_MS_20_0113	7	74167402	74167419	CAGTTCAGAGAAAACCCA	74167268	74167289	CAAGTAGCCGAGACTACAGGTA	74167290	74167401	AAACTTAAATACTGCTTTTTTTTTTTTTTATGGTAAAGAGATGGTTTCTCACGATGTTGCCCAGACTGGCCTTGAACTCTTGGGCTCAAGCGATCCTCCTGCCTAAGCCTCC	CAAGTAGCCGAGACTACAGGTANNNNNNNNCTTCAGCTTCCCGATATCCGACGGTAGTGTCAGTTCAGAGAAAACCCA	8;0	-
Bonneville_WES_recurrent_MS_08_0115	7	92900621	92900639	ACCTAGGCTATTCAAAAAC	92900488	92900508	TTTTTTCTATTTCTGAGACAA	92900509	92900620	TTCTGAAAAGAAAAACTCATTAAGGTTAGGATATAATACTTCTTACCTCAATCTGTTCCAAAGTATCTTGCAGCTTTGAATTCAGTTCACTATTAAAAAAAAAAAAAACAGT	TTTTTTCTATTTCTGAGACAANNNNNNNNCTTCAGCTTCCCGATATCCGACGGTAGTGTACCTAGGCTATTCAAAAAC	8;0	-
Bonneville_WES_recurrent_MS_08_0114	7	92900403	92900418	AGCAGCATGTCTTACG	92900531	92900554	GTGAACTGAATTCAAAGCTGCAAG	92900419	92900530	ATCTATACTCTTAATCTTTGAATTTATGGATTAATTATTCAGTTAGTATGTATTTATTTAGCACTTAGTTTGTCTCAGAAATAGAAAAAAACTGTTTTTTTTTTTTTTAATA	GTGAACTGAATTCAAAGCTGCAAGNNNNNNNNCTTCAGCTTCCCGATATCCGACGGTAGTGTAGCAGCATGTCTTACG	8;0	+
Cortes_WES_recurrent_MS_22_0117	8	23712119	23712136	GTATCCAGATCCACATCT	23711985	23712006	CTGGTGATCAGTGCTTCTGCAA	23712007	23712118	TCACTCAAGCCAGGAGAGGGAAAGAGGAAAGGGGGGCAGGAAAAAAAAAAAACCCAACAACTTAGCGGAAACTTCTCAGAGAATGCTCCAAAACTCAGCAGTGCTTCTGGTG	CTGGTGATCAGTGCTTCTGCAANNNNNNNNCTTCAGCTTCCCGATATCCGACGGTAGTGTGTATCCAGATCCACATCT	8;0	-
Cortes_WES_recurrent_MS_22_0116	8	23711975	23711991	GCCTCATGGGTTGCAGA	23712104	23712126	TCCTGGCTTGAGTGAAGATGTGG	23711992	23712103	AGCACTGATCACCAGCACCAGAAGCACTGCTGAGTTTTGGAGCATTCTCTGAGAAGTTTCCGCTAAGTTGTTGGGTTTTTTTTTTTTCCTGCCCCCCTTTCCTCTTTCCCTC	TCCTGGCTTGAGTGAAGATGTGGNNNNNNNNCTTCAGCTTCCCGATATCCGACGGTAGTGTGCCTCATGGGTTGCAGA	8;0	+
Bonneville_WES_recurrent_MS_04_0119	8	103287935	103287956	GTTGGAGCAGAACCTGGATCAG	103287805	103287822	AGGTAAAAGAATCAAAAT	103287823	103287934	TATGTATTTTGTGCACCTTAAATTCCATTCTGCCTGATAAGCATGTATTTCAGGGAATAATCTGTCATGCATTTTTTTTTTTTTAAGATCCTAACTGAATTGGGTGGTTTTG	AGGTAAAAGAATCAAAATNNNNNNNNCTTCAGCTTCCCGATATCCGACGGTAGTGTGTTGGAGCAGAACCTGGATCAG	8;0	-
Bonneville_WES_recurrent_MS_04_0118_SNPa	8	103287763	103287780	CTCTTGACTGCTGGTTTC	103287893	103287914	GCTTATCAGGCAGAATGGAATT	103287781	103287892	TCAGTTTTTCCATTTCTCTGCGGAATTTTGATTCTTTTACCTCAAAACCACCCAATTCAGTTAGGATCTTAAAAAAAAAAAAATGCATGACAGATTATTCCCTGAAATACAT	GCTTATCAGGCAGAATGGAATTNNNNNNNNCTTCAGCTTCCCGATATCCGACGGTAGTGTCTCTTGACTGCTGGTTTC	8;0	+
Bonneville_WES_recurrent_MS_04_0118_SNPb	8	103287763	103287780	CTCTTGACTGCTGGTTTC	103287893	103287914	GTTTATCAGGCAGAATGGAATT	103287781	103287892	TCAGTTTTTCCATTTCTCTGCGGAATTTTGATTCTTTTACCTCAAAACCACCCAATTCAGTTAGGATCTTAAAAAAAAAAAAATGCATGACAGATTATTCCCTGAAATACAT	GTTTATCAGGCAGAATGGAATTNNNNNNNNCTTCAGCTTCCCGATATCCGACGGTAGTGTCTCTTGACTGCTGGTTTC	8;0	+
Bonneville_WES_recurrent_MS_21_0121	8	130874697	130874713	TCCTAGATTCAATATTC	130874562	130874584	GAAGGCAATCCAGCATCCAGCAG	130874585	130874696	TATATTTTATGGATTATACCAGTGTTTCCTATGTTTGCTAAAGCCTACATTTTAATGTAAAAATGAACCTTTTTTTTTTTTTAACTCTAACTATTTTTATTCTTTGGATTTT	GAAGGCAATCCAGCATCCAGCAGNNNNNNNNCTTCAGCTTCCCGATATCCGACGGTAGTGTTCCTAGATTCAATATTC	8;0	-
Bonneville_WES_recurrent_MS_21_0120	8	130874519	130874536	AGTGGAACAACTGCACCC	130874649	130874670	GTAGGCTTTAGCAAACATAGGA	130874537	130874648	CATGCCTTCTCTTGCAACTTCTCATCTGCTGGATGCTGGATTGCCTTCAAAATCCAAAGAATAAAAATAGTTAGAGTTAAAAAAAAAAAAAGGTTCATTTTTACATTAAAAT	GTAGGCTTTAGCAAACATAGGANNNNNNNNCTTCAGCTTCCCGATATCCGACGGTAGTGTAGTGGAACAACTGCACCC	8;0	+
Bonneville_WES_recurrent_MS_22_0123_SNPa	9	102730738	102730758	GTGCACCTGCCACAGGCAGAG	102730607	102730625	GCCTCTTTAACTCTTGGTA	102730626	102730737	CTGCCAGCTTGTATTTTGCAGCCTGTAAAAAAAAAAAAAATTCAATTTAGAAACTGAGTTGAGAATATCTGCCTGTGGTGATGTGCGTTTTCCTCTCATTACTCCTGGCAAT	GCCTCTTTAACTCTTGGTANNNNNNNNCTTCAGCTTCCCGATATCCGACGGTAGTGTGTGCACCTGCCACAGGCAGAG	8;0	-
Bonneville_WES_recurrent_MS_22_0123_SNPb	9	102730738	102730758	GTGCCCCTGCCACAGGCAGAG	102730607	102730625	GCCTCTTTAACTCTTGGTA	102730626	102730737	CTGCCAGCTTGTATTTTGCAGCCTGTAAAAAAAAAAAAAATTCAATTTAGAAACTGAGTTGAGAATATCTGCCTGTGGTGATGTGCGTTTTCCTCTCATTACTCCTGGCAAT	GCCTCTTTAACTCTTGGTANNNNNNNNCTTCAGCTTCCCGATATCCGACGGTAGTGTGTGCCCCTGCCACAGGCAGAG	8;0	-
Bonneville_WES_recurrent_MS_22_0122	9	102730596	102730615	GGTTAATTATGTACCAAGAG	102730728	102730747	AAGCTGGCAGCTCTGCCTGT	102730616	102730727	TTAAAGAGGCATTGCCAGGAGTAATGAGAGGAAAACGCACATCACCACAGGCAGATATTCTCAACTCAGTTTCTAAATTGAATTTTTTTTTTTTTTACAGGCTGCAAAATAC	AAGCTGGCAGCTCTGCCTGTNNNNNNNNCTTCAGCTTCCCGATATCCGACGGTAGTGTGGTTAATTATGTACCAAGAG	8;0	+
Cortes_WGS_recurrent_MS_08_0026	10	12381179	12381196	TCTTCAGATGGTGATAAC	12381045	12381066	TGTCACATCTGGCTCTTTGTTC	12381067	12381178	ATACAGAGAGGGATGAGATAGCATCTGCAAAGCACTTTGGACTTCTTAGAAGAAAGACAGCAGATAAACATAAGGTATTAATAGTATGCATTTTTTTTTTTTTTTTACTAGC	TGTCACATCTGGCTCTTTGTTCNNNNNNNNCTTCAGCTTCCCGATATCCGACGGTAGTGTTCTTCAGATGGTGATAAC	8;0	-
Cortes_WGS_recurrent_MS_08_0025	10	12380972	12380988	AGTGTTGTGGGTGGATG	12381101	12381123	ATACCTTATGTTTATCTGCTGTC	12380989	12381100	TGTTTTTACTAGGATATTTTTTCCTTTGAAACCATTCATTTTGTAATCCAGGCAAAGAACAAAGAGCCAGATGTGACAGCTAGTAAAAAAAAAAAAAAAATGCATACTATTA	ATACCTTATGTTTATCTGCTGTCNNNNNNNNCTTCAGCTTCCCGATATCCGACGGTAGTGTAGTGTTGTGGGTGGATG	8;0	+
Cortes_WES_recurrent_MS_30_0028	11	63149700	63149721	TACATATGTTGGGCATGTGGAG	63149570	63149587	AGAGTAGGCACTGTAGGC	63149588	63149699	CATTTCACACAGAGAAGGTTTTTTTTTTTGTGCTGCCTCCAGTTCTTTTTTCATGGTGGATTTCAAAATCTTCAACAATAGCAGAAACAATAAACTGTACAGTTGTCAGAAA	AGAGTAGGCACTGTAGGCNNNNNNNNCTTCAGCTTCCCGATATCCGACGGTAGTGTTACATATGTTGGGCATGTGGAG	8;0	-
Cortes_WES_recurrent_MS_30_0027_SNPa	11	63149548	63149568	TCATCTGTGGGTTGACCAGTG	63149681	63149699	ACCTTCTCTGTGTGAAATG	63149569	63149680	CGCCTACAGTGCCTACTCTTTTCTGACAACTGTACAGTTTATTGTTTCTGCTATTGTTGAAGATTTTGAAATCCACCATGAAAAAAGAACTGGAGGCAGCACAAAAAAAAAA	ACCTTCTCTGTGTGAAATGNNNNNNNNCTTCAGCTTCCCGATATCCGACGGTAGTGTTCATCTGTGGGTTGACCAGTG	8;0	+
Cortes_WES_recurrent_MS_30_0027_SNPb	11	63149548	63149568	TCATCTGTGGGTTGACCAGTG	63149681	63149699	ACCTTCTCTGTGTGAAATG	63149569	63149680	CGCCTACAGTGCCTACTCTTTTCTGACAACTGTACAGTTTATTGTTTCTGCTATTGTTGAAGATTTTGAAATCCACCATGAAAAAAGAACTGGAGGCAGCACAAAAAAAAAA	ACCTTCTCTGTGTGAAATGNNNNNNNNCTTCAGCTTCCCGATATCCGACGGTAGTGTTCATCTGTGGGTTGACCGGTG	8;0	+
Cortes_WES_recurrent_MS_38_0030	11	115047058	115047078	GTGAGACTGGGAAGGCTTGGG	115046927	115046945	ACTTGGATACTTGGATTTA	115046946	115047057	ATTTGCTGTGTAAAAAAAAAAAAAATGTTCTTTGGAAAGTACACTCTGCTGTTTGACACCTCTTTTTTCGTTTGTTTGTTTGTTTAATTTTTATTTCTTCCTACCAAGTCAA	ACTTGGATACTTGGATTTANNNNNNNNCTTCAGCTTCCCGATATCCGACGGTAGTGTGTGAGACTGGGAAGGCTTGGG	8;0	-
Cortes_WES_recurrent_MS_38_0029	11	115046917	115046933	CTACTGAAACTAAATCC	115047046	115047068	TACACAGCAAATCCCAAGCCTTC	115046934	115047045	AAGTATCCAAGTTTGACTTGGTAGGAAGAAATAAAAATTAAACAAACAAACAAACGAAAAAAGAGGTGTCAAACAGCAGAGTGTACTTTCCAAAGAACATTTTTTTTTTTTT	TACACAGCAAATCCCAAGCCTTCNNNNNNNNCTTCAGCTTCCCGATATCCGACGGTAGTGTCTACTGAAACTAAATCC	8;0	+
Cortes_WES_recurrent_MS_24_0032	12	31435695	31435713	AAGCAGCTGCTGAGAAGCC	31435562	31435582	CTACAAACTGACCCTCTTTTT	31435583	31435694	AGAGGAGCAGGGGCCAGAGCCTCTGCCCATCTCCACTCAGGAGTGGTGACTGAGGTTTTTATGTAGAAGGGGAACAAAAAAAAAAATATCTGAATTTTGAAAAACCACAAAG	CTACAAACTGACCCTCTTTTTNNNNNNNNCTTCAGCTTCCCGATATCCGACGGTAGTGTAAGCAGCTGCTGAGAAGCC	8;0	-
Bonneville_WES_recurrent_MS_02_0036	13	28134049	28134064	ACACCATTAGAGAAGC	28133913	28133936	TTGTTACAAGCTGGTAAGATTTAA	28133937	28134048	AGGAAATCATAGCAGCAGCAGCCAGCACCACACACCACCACCGTATTATAGCAGACCAAGCTCACATAAGGTGAGGATTTTTTTTTTTTTTTATGCCACCATCAAAGGATCA	TTGTTACAAGCTGGTAAGATTTAANNNNNNNNCTTCAGCTTCCCGATATCCGACGGTAGTGTACACCATTAGAGAAGC	8;0	-
Bonneville_WES_recurrent_MS_02_0035	13	28133867	28133884	AAAACTGCTTTATTGAGG	28133997	28134018	GCTATAATACGGTGGTGGTGTG	28133885	28133996	TGTGACTGACACACAAAAAAACCTTCATTTAAATCTTACCAGCTTGTAACAATGATCCTTTGATGGTGGCATAAAAAAAAAAAAAAATCCTCACCTTATGTGAGCTTGGTCT	GCTATAATACGGTGGTGGTGTGNNNNNNNNCTTCAGCTTCCCGATATCCGACGGTAGTGTAAAACTGCTTTATTGAGG	8;0	+
Cortes_WES_recurrent_MS_37_0038	13	58299480	58299499	CACCAGGAGGGATCATTTTT	58299348	58299367	CTCACAACTTCCTCTGCATC	58299368	58299479	AAATCAACAGAAGAGACAAGAAAATGCCAATGCCTTTTTTTTTTTCTTTTTTCACTTTCTCACAGCCACAGGGTCGTTTCCCCGGCAGTCTTGCAAAAGCTTATCAATTTCT	CTCACAACTTCCTCTGCATCNNNNNNNNCTTCAGCTTCCCGATATCCGACGGTAGTGTCACCAGGAGGGATCATTTTT	8;0	-
Bonneville_WES_recurrent_MS_03_0040	13	79216441	79216461	GGGGAAGGGTAGATGTGAAGC	79216310	79216328	CCTATGCTAAGCCATACGG	79216329	79216440	TGGGAAGCTATATAAAACAATATGAAAAAGGATCATTTTCATTCTTCCCGAATCAGAATGAAAAATTAGGATTTTTTTTTTTTTCCCTACAGGAGGAACAAGTGAAAGTGAA	CCTATGCTAAGCCATACGGNNNNNNNNCTTCAGCTTCCCGATATCCGACGGTAGTGTGGGGAAGGGTAGATGTGAAGC	8;0	-
Bonneville_WES_recurrent_MS_03_0039	13	79216298	79216318	GATGCTTCCTGACCGTATGGC	79216431	79216449	TAGCTTCCCAGCTTCACAT	79216319	79216430	TTAGCATAGGTTCACTTTCACTTGTTCCTCCTGTAGGGAAAAAAAAAAAAATCCTAATTTTTCATTCTGATTCGGGAAGAATGAAAATGATCCTTTTTCATATTGTTTTATA	TAGCTTCCCAGCTTCACATNNNNNNNNCTTCAGCTTCCCGATATCCGACGGTAGTGTGATGCTTCCTGACCGTATGGC	8;0	+
Bonneville_WES_recurrent_MS_12_0042	14	31191724	31191742	GATATTCAATGTAGTTGCC	31191591	31191611	GTCATATTCTAAGCCCCTGAT	31191612	31191723	TCCTCCCACCACAAAAACAATGGCCTAAAATGCAAACAGATTAAAAAAAAAAAAACACAGTTTTTAGTCTGAAACCTCTTCTAAAATTAAGGTTAAAAAATGCTAGCCAAAA	GTCATATTCTAAGCCCCTGATNNNNNNNNCTTCAGCTTCCCGATATCCGACGGTAGTGTGATATTCAATGTAGTTGCC	8;0	-
Bonneville_WES_recurrent_MS_12_0041	14	31191579	31191598	AATTAAAATAGCATCAGGGG	31191711	31191730	TGTGGTGGGAGGAGGCAACT	31191599	31191710	CTTAGAATATGACTTTTGGCTAGCATTTTTTAACCTTAATTTTAGAAGAGGTTTCAGACTAAAAACTGTGTTTTTTTTTTTTTAATCTGTTTGCATTTTAGGCCATTGTTTT	TGTGGTGGGAGGAGGCAACTNNNNNNNNCTTCAGCTTCCCGATATCCGACGGTAGTGTAATTAAAATAGCATCAGGGG	8;0	+
Cortes_WES_recurrent_MS_28_0044	14	53513551	53513568	TGGATGTTGCCCTTTTTC	53513417	53513438	CGTTAAAATGTGTGTGTCAAGA	53513439	53513550	TTTTAACCTTCATGTATAAACATGAGCACGATGATGATGCAAAACCCAATTTAGATCCAATCTGAACTCTCTTGAAGGACATGAATGGCCTAAAACTGATTTTTTTTTTTTC	CGTTAAAATGTGTGTGTCAAGANNNNNNNNCTTCAGCTTCCCGATATCCGACGGTAGTGTTGGATGTTGCCCTTTTTC	8;0	-
Cortes_WES_recurrent_MS_28_0043	14	53513373	53513390	CCCTAAAGAAAACTGAAA	53513503	53513524	TGGGTTTTGCATCATCATCGTG	53513391	53513502	TATACTTTAACCCTGAAATCTCCGTATCTTGACACACACATTTTAACGGAAAAAAAAAAAATCAGTTTTAGGCCATTCATGTCCTTCAAGAGAGTTCAGATTGGATCTAAAT	TGGGTTTTGCATCATCATCGTGNNNNNNNNCTTCAGCTTCCCGATATCCGACGGTAGTGTCCCTAAAGAAAACTGAAA	8;0	+
Cortes_WES_recurrent_MS_21_0046	14	73959743	73959763	GTGAGCACACTGATGCTTATC	73959612	73959630	GCATCTTAGTGAGCAGCAG	73959631	73959742	AAGGTAAGAACGTGAGTTTAAGGAAAAAAAAAAAAAAAAGGTAGCAGTGGCAGCGGAGAATCACTACTGCCTTGTTTCCAGCAATCAACAAGAAACTAATTTAGGGCTAGAG	GCATCTTAGTGAGCAGCAGNNNNNNNNCTTCAGCTTCCCGATATCCGACGGTAGTGTGTGAGCACACTGATGCTTATC	8;0	-
Cortes_WES_recurrent_MS_21_0045	14	73959602	73959618	TGATAAGGGGCTGCTGC	73959731	73959753	CGTTCTTACCTTGATAAGCATCA	73959619	73959730	TCACTAAGATGCCTCTAGCCCTAAATTAGTTTCTTGTTGATTGCTGGAAACAAGGCAGTAGTGATTCTCCGCTGCCACTGCTACCTTTTTTTTTTTTTTTTCCTTAAACTCA	CGTTCTTACCTTGATAAGCATCANNNNNNNNCTTCAGCTTCCCGATATCCGACGGTAGTGTTGATAAGGGGCTGCTGC	8;0	+
Cortes_WGS_recurrent_MS_04_0048	16	11052013	11052033	CAGACACAACCTGAAGGAAAA	11051882	11051900	GACAGAGATAGATATCTAG	11051901	11052012	TTACCCATGACATTTTCAGGTTTTCTAGAGACACTCATTTCCATAACTTCCCCATTTTTGGCTTGCATTTCTATAGTGCTTCAAGGGCATTTTTTTTTTTTTTTTACAGCTA	GACAGAGATAGATATCTAGNNNNNNNNCTTCAGCTTCCCGATATCCGACGGTAGTGTCAGACACAACCTGAAGGAAAA	8;0	-
Cortes_WGS_recurrent_MS_04_0047	16	11051843	11051858	TCTGGATGATGTCAGG	11051971	11051994	GGAAATGAGTGTCTCTAGAAAACC	11051859	11051970	ATTTGACGCTAATTTGATCTTGCCTAGATATCTATCTCTGTCTAGCTGTAAAAAAAAAAAAAAAATGCCCTTGAAGCACTATAGAAATGCAAGCCAAAAATGGGGAAGTTAT	GGAAATGAGTGTCTCTAGAAAACCNNNNNNNNCTTCAGCTTCCCGATATCCGACGGTAGTGTTCTGGATGATGTCAGG	8;0	+
Cortes_WGS_recurrent_MS_13_0050	16	22650224	22650239	TCTGTTTACAGGCTGG	22650088	22650111	CCTGCTGGAAGAATTTTAGAACAT	22650112	22650223	GAAAATTGTTAATTTTTAAAATATCGTCTTTTTCCCCTCCCCAAAAAAGTGGTGATTTTTTTTTTTTTTTTAAACCTCATGTTGGCTCCAATCAGAATTGCATAATGACGCT	CCTGCTGGAAGAATTTTAGAACATNNNNNNNNCTTCAGCTTCCCGATATCCGACGGTAGTGTTCTGTTTACAGGCTGG	8;0	-
Cortes_WGS_recurrent_MS_13_0049	16	22650039	22650057	AAAAGTCATTTGACATGTG	22650170	22650190	CACCACTTTTTTGGGGAGGGG	22650058	22650169	AGTCATGACCGCAATAAAAATTGCGAACCGATGTTCTAAAATTCTTCCAGCAGGAGCGTCATTATGCAATTCTGATTGGAGCCAACATGAGGTTTAAAAAAAAAAAAAAAAT	CACCACTTTTTTGGGGAGGGGNNNNNNNNCTTCAGCTTCCCGATATCCGACGGTAGTGTAAAAGTCATTTGACATGTG	8;0	+
Cortes_WGS_recurrent_MS_14_0052	16	56780989	56781009	GAACCTGGGGGGCGGAAGAGT	56780858	56780876	CATTAAAAAAATTACTTGT	56780877	56780988	GCAGTGAGCCAAGATCACACCACTGCATTCCAGCCTGGGCAATAGAGTGAGACTCTGTCTTGGAAAAAAAAAAAAAAAATTACATTGCTAAAAGGTTAAGAAGAAAATCTTT	CATTAAAAAAATTACTTGTNNNNNNNNCTTCAGCTTCCCGATATCCGACGGTAGTGTGAACCTGGGGGGCGGAAGAGT	8;0	-
Cortes_WGS_recurrent_MS_14_0051	16	56780845	56780866	CAAGAGCTATTGTACAAGTAAT	56780979	56780996	GGCTCACTGCACTCTTCC	56780867	56780978	TTTTTTAATGAAAGATTTTCTTCTTAACCTTTTAGCAATGTAATTTTTTTTTTTTTTTTCCAAGACAGAGTCTCACTCTATTGCCCAGGCTGGAATGCAGTGGTGTGATCTT	GGCTCACTGCACTCTTCCNNNNNNNNCTTCAGCTTCCCGATATCCGACGGTAGTGTCAAGAGCTATTGTACAAGTAAT	8;0	+
Cortes_WGS_recurrent_MS_15_0054	17	3724312	3724331	AAGGCAAAATATGACATAGG	3724180	3724199	CAGGCTGGAGTGCAATTGCT	3724200	3724311	AAAAATTAAAACAAAACTTTCCTTAGGATCCTAATTTTTCTACTATTAATATCAACAGCTGCATGAAAACAATTTTTTTTTTTTTTTTAAGACGGAGTCTCGCTCTGTCTCT	CAGGCTGGAGTGCAATTGCTNNNNNNNNCTTCAGCTTCCCGATATCCGACGGTAGTGTAAGGCAAAATATGACATAGG	8;0	-
Cortes_WGS_recurrent_MS_15_0053	17	3724147	3724168	TCCAGGAGGCAGAGTTGCAGTG	3724281	3724298	GGATCCTAAGGAAAGTTT	3724169	3724280	AGCCGAGATCAAGCAATTGCACTCCAGCCTGAGAGACAGAGCGAGACTCCGTCTTAAAAAAAAAAAAAAAATTGTTTTCATGCAGCTGTTGATATTAATAGTAGAAAAATTA	GGATCCTAAGGAAAGTTTNNNNNNNNCTTCAGCTTCCCGATATCCGACGGTAGTGTTCCAGGAGGCAGAGTTGCAGTG	8;0	+
Cortes_WGS_recurrent_MS_16_0056_SNPa	17	58066699	58066720	TATTTAAACACACAGGTTTCCC	58066569	58066586	ATCTCCTTTTAAACAGGG	58066587	58066698	TATTTGGATCCACCTAATGAGAGACTTATTTTAGAAGCTCTTAAACAGCTTTACCAGTGTGATGCTATTGACAGGTAAAAAAAAAAAAAAATCACAATCAAAACAGATATTG	ATCTCCTTTTAAACAGGGNNNNNNNNCTTCAGCTTCCCGATATCCGACGGTAGTGTTATTTAAACACACAGGTTTCCC	8;0	-
Cortes_WGS_recurrent_MS_16_0056_SNPb	17	58066699	58066720	TATTTAAACACACAGGTTTCCC	58066569	58066586	ATCTCTTTTTAAACAGGG	58066587	58066698	TATTTGGATCCACCTAATGAGAGACTTATTTTAGAAGCTCTTAAACAGCTTTACCAGTGTGATGCTATTGACAGGTAAAAAAAAAAAAAAATCACAATCAAAACAGATATTG	ATCTCTTTTTAAACAGGGNNNNNNNNCTTCAGCTTCCCGATATCCGACGGTAGTGTTATTTAAACACACAGGTTTCCC	8;0	-
Cortes_WGS_recurrent_MS_16_0055	17	58066558	58066573	GGTATTTAGAGCCCTG	58066686	58066709	GTGGATCCAAATAGGGAAACCTGT	58066574	58066685	TTTAAAAGGAGATCAATATCTGTTTTGATTGTGATTTTTTTTTTTTTTTACCTGTCAATAGCATCACACTGGTAAAGCTGTTTAAGAGCTTCTAAAATAAGTCTCTCATTAG	GTGGATCCAAATAGGGAAACCTGTNNNNNNNNCTTCAGCTTCCCGATATCCGACGGTAGTGTGGTATTTAGAGCCCTG	8;0	+
Cortes_WGS_recurrent_MS_07_0058	18	512048	512063	TGTGGATAGAGGTAGA	511912	511935	GGACACAATAGCAATCTTAATGGA	511936	512047	CATGGGAGACTTTTCATTTTGTTCTGTACTAAGAAAAATTCTTCTGCCTTGGGAAAAAAAAAAAAAATGCAATTGTTAGAAAATCATGTTCAATTTGAAATGGACTTGTTCT	GGACACAATAGCAATCTTAATGGANNNNNNNNCTTCAGCTTCCCGATATCCGACGGTAGTGTTGTGGATAGAGGTAGA	8;0	-
Cortes_WGS_recurrent_MS_07_0057	18	511930	511945	GTGTCCAGAACAAGTC	512058	512081	TCCACACAGACCCGGCAACCATTC	511946	512057	CATTTCAAATTGAACATGATTTTCTAACAATTGCATTTTTTTTTTTTTTCCCAAGGCAGAAGAATTTTTCTTAGTACAGAACAAAATGAAAAGTCTCCCATGTCTACCTCTA	TCCACACAGACCCGGCAACCATTCNNNNNNNNCTTCAGCTTCCCGATATCCGACGGTAGTGTGTGTCCAGAACAAGTC	8;0	+
Cortes_WES_recurrent_MS_20_0060	18	649951	649970	TTTCAGGATTTCCAGGTCCC	649819	649838	AGTGTATTTTTTCTTGGAGT	649839	649950	AGATGAAGAGATAATTCTACTTACTGGATATAGGATGCATTAGATCTTCTTACCTTAAAAAAAAAAAAAAAGGCAGCAATGATCAAAATACTAATAAATTACTCACAGACTC	AGTGTATTTTTTCTTGGAGTNNNNNNNNCTTCAGCTTCCCGATATCCGACGGTAGTGTTTTCAGGATTTCCAGGTCCC	8;0	-
Bonneville_WES_recurrent_MS_05_0062	18	59942692	59942712	ACATACCTCAAACATTCTAGC	59942561	59942579	AAAATTGAGAGCCACAGTC	59942580	59942691	AGCAGTACACCTCACGAGTGCTGAAGTATGGACAACACCATACCACAAAACAGTTAATAGTAACTCATGGTAGGCTGGGTTTGCACTAGAAGAAAAAAAAAAAAACAGTGTT	AAAATTGAGAGCCACAGTCNNNNNNNNCTTCAGCTTCCCGATATCCGACGGTAGTGTACATACCTCAAACATTCTAGC	8;0	-
Bonneville_WES_recurrent_MS_05_0061	18	59942537	59942558	GTGTTTTTCAGTTCACTAGTAA	59942671	59942688	GCACTCGTGAGGTGTACT	59942559	59942670	GGGACTGTGGCTCTCAATTTTAACACTGTTTTTTTTTTTTTCTTCTAGTGCAAACCCAGCCTACCATGAGTTACTATTAACTGTTTTGTGGTATGGTGTTGTCCATACTTCA	GCACTCGTGAGGTGTACTNNNNNNNNCTTCAGCTTCCCGATATCCGACGGTAGTGTGTGTTTTTCAGTTCACTAGTAA	8;0	+
Cortes_WES_recurrent_MS_29_0064	19	14104714	14104734	TCCCCCATCCCCGTCTTTCTT	14104583	14104601	CCACAGGCCCCGCCACAAG	14104602	14104713	CCCAAGGAATTAAAAAAAAAAAAAAGCCTTATTTATTATCATTTTCCCCACCGTTGGCATGGCAACACAGGCGTATACTGAGCTACAGGCAGCCCCGCCACCATCCCAGCCG	CCACAGGCCCCGCCACAAGNNNNNNNNCTTCAGCTTCCCGATATCCGACGGTAGTGTTCCCCCATCCCCGTCTTTCTT	8;0	-
Bonneville_WES_recurrent_MS_15_0078	20	37146169	37146189	GGGTGTTGGGGGAGCACTGTC	37146038	37146056	GACACATAGACTATAGCAG	37146057	37146168	TGATCGGGGTCTAGAAATACCTTAAAAAAAAAAAAAAGACAAATGAAATTATTCTTCATAGGTCAAAATATATGATCAGAAAATTTCTCCCAGTAACCTAGTGAAGGCTTGG	GACACATAGACTATAGCAGNNNNNNNNCTTCAGCTTCCCGATATCCGACGGTAGTGTGGGTGTTGGGGGAGCACTGTC	8;0	-
Bonneville_WES_recurrent_MS_15_0077	20	37146028	37146045	CTAGCAATCTCTGCTATA	37146158	37146179	GACCCCGATCAGACAGTGCTCC	37146046	37146157	GTCTATGTGTCCCAAGCCTTCACTAGGTTACTGGGAGAAATTTTCTGATCATATATTTTGACCTATGAAGAATAATTTCATTTGTCTTTTTTTTTTTTTTAAGGTATTTCTA	GACCCCGATCAGACAGTGCTCCNNNNNNNNCTTCAGCTTCCCGATATCCGACGGTAGTGTCTAGCAATCTCTGCTATA	8;0	+
Cortes_WES_recurrent_MS_40_0125	X	101409302	101409319	ATCCTATCAAGCATTCAT	101409168	101409189	CAGAATGAAGCCCCCGCTTTAG	101409190	101409301	TCCCTCTTCTTGCTTTTTATCTTCTAGGAAGAAAAAAAAAAAAAAAACAGGAAAAAAACTCAACATGGAAAATGTCCCCAAGGAAAACAAAGTTGTGGAGAAGGCCCCAGTG	CAGAATGAAGCCCCCGCTTTAGNNNNNNNNCTTCAGCTTCCCGATATCCGACGGTAGTGTATCCTATCAAGCATTCAT	8;0	-
Cortes_WES_recurrent_MS_40_0124	X	101409156	101409176	ATTCACCACCTCCTAAAGCGG	101409289	101409307	GCAAGAAGAGGGAATGAAT	101409177	101409288	GGGCTTCATTCTGCACTGGGGCCTTCTCCACAACTTTGTTTTCCTTGGGGACATTTTCCATGTTGAGTTTTTTTCCTGTTTTTTTTTTTTTTTTCTTCCTAGAAGATAAAAA	GCAAGAAGAGGGAATGAATNNNNNNNNCTTCAGCTTCCCGATATCCGACGGTAGTGTATTCACCACCTCCTAAAGCGG	8;0	+

## Sheet: Table S5
Table S5: GC content of target regions
smMIP	GC content*
Actionable_PIK3CA_exon5.3	0.29
Actionable_PTEN_exon5.1	0.29
Actionable_MAP2K1_exon5.1	0.30
Actionable_MAP2K1_exon5.2	0.30
Actionable_AKT3_exon2.1	0.31
Actionable_PIK3CA_exon8.1	0.31
Actionable_ROS1_exon39.1	0.31
Actionable_PTEN_exon7.5	0.31
Actionable_AKT3_exon2.2	0.32
Actionable_ROS1_exon39.2	0.32
Actionable_BRAF_exon12.2	0.32
Actionable_BRAF_exon12.1	0.32
CANCERHOTSPOT_GNAQ_smMIP4	0.32
Actionable_PTEN_exon8.6a	0.32
Actionable_PTEN_exon8.6	0.32
Actionable_MDM2_exon4.1	0.32
Actionable_PIK3CA_exon5.2	0.33
CANCERHOTSPOT_KIT_smMIP41	0.33
CANCERHOTSPOT_EGFR_smMIP4	0.33
Actionable_MET_51_-	0.33
Actionable_MET_92_+	0.33
CANCERHOTSPOT_JAK2_smMIP3	0.33
Actionable_PTEN_exon8.5	0.33
Actionable_PTEN_exon8.7	0.33
CANCERHOTSPOT_KRAS_smMIP1	0.33
CANCERHOTSPOT_KRAS_smMIP6	0.33
Actionable_KRAS_exon4.1	0.33
CANCERHOTSPOT_KRAS_smMIP15a	0.33
CANCERHOTSPOT_KRAS_smMIP15	0.33
Actionable_PIK3CA_exon8.2	0.34
Actionable_EGFR_52_-	0.34
Actionable_BRAF_exon16.4	0.34
Actionable_BRAF_exon14.1	0.34
CANCERHOTSPOT_JAK2_smMIP1	0.34
CANCERHOTSPOT_JAK2_smMIP2	0.34
Actionable_PTEN_exon5.2	0.34
Actionable_PTEN_exon8.3	0.34
Actionable_PTEN_exon8.4	0.34
CANCERHOTSPOT_KRAS_smMIP3	0.34
Actionable_KRAS_exon3.4	0.34
CANCERHOTSPOT_KRAS_smMIP12	0.34
Actionable_MDM2_exon4.4	0.34
Actionable_PIK3CA_exon2.7	0.35
Actionable_PIK3CA_exon7.1	0.35
CANCERHOTSPOT_KIT_smMIP36	0.35
CANCERHOTSPOT_KIT_smMIP34a	0.35
CANCERHOTSPOT_KIT_smMIP34	0.35
CANCERHOTSPOT_KIT_smMIP42	0.35
Actionable_MET_104_+	0.35
CANCERHOTSPOT_BRAF_smMIP4	0.35
Actionable_BRAF_exon14.2	0.35
Actionable_BRAF_exon11.3	0.35
CANCERHOTSPOT_GNAQ_smMIP2	0.35
Actionable_PTEN_exon5.8	0.35
Actionable_PTEN_exon6.1a	0.35
Actionable_PTEN_exon6.1	0.35
CANCERHOTSPOT_PIK3CA_smMIP1a	0.36
CANCERHOTSPOT_PIK3CA_smMIP1	0.36
CANCERHOTSPOT_PIK3CA_smMIP4	0.36
CANCERHOTSPOT_KIT_smMIP33	0.36
CANCERHOTSPOT_KIT_smMIP40a	0.36
CANCERHOTSPOT_KIT_smMIP40	0.36
CANCERHOTSPOT_BRAF_smMIP2	0.36
Actionable_BRAF_exon11.4a	0.36
Actionable_BRAF_exon11.4	0.36
Actionable_PTEN_exon6.4	0.36
Actionable_MDM2_exon2.2	0.36
CANCERHOTSPOT_KIT_smMIP31	0.37
CANCERHOTSPOT_KIT_smMIP35	0.37
Actionable_ROS1_exon41.1	0.37
CANCERHOTSPOT_EGFR_smMIP2a	0.37
CANCERHOTSPOT_EGFR_smMIP2	0.37
Actionable_EGFR_51a_-	0.37
Actionable_EGFR_51_-	0.37
Actionable_MET_107_-	0.37
CANCERHOTSPOT_BRAF_smMIP1a	0.37
CANCERHOTSPOT_BRAF_smMIP1	0.37
Actionable_PTEN_exon5.3	0.37
Actionable_PTEN_exon6.2	0.37
Actionable_FGFR2_exon14.1	0.37
CANCERHOTSPOT_KRAS_smMIP8	0.37
CANCERHOTSPOT_KRAS_smMIP9a	0.37
CANCERHOTSPOT_KRAS_smMIP9	0.37
Actionable_MDM2_exon2.4	0.37
CANCERHOTSPOT_IDH1_smMIP3	0.38
CANCERHOTSPOT_PIK3CA_smMIP5	0.38
CANCERHOTSPOT_PIK3CA_smMIP6	0.38
CANCERHOTSPOT_KIT_smMIP21	0.38
CANCERHOTSPOT_KIT_smMIP32	0.38
Actionable_KIT_exon16.3	0.38
Actionable_ROS1_exon40.2	0.38
Actionable_EGFR_49_-	0.38
Actionable_EGFR_50_+	0.38
Actionable_MET_93_-	0.38
Actionable_PTEN_exon5.7	0.38
Actionable_MDM2_exon11.7	0.38
Actionable_MDM2_exon11.8	0.38
Actionable_MTOR_exon56.6	0.39
Actionable_PIK3CA_exon2.2	0.39
Actionable_PDGFRA_exon16.2	0.39
CANCERHOTSPOT_KIT_smMIP9	0.39
CANCERHOTSPOT_KIT_smMIP8	0.39
CANCERHOTSPOT_KIT_smMIP15	0.39
CANCERHOTSPOT_KIT_smMIP17	0.39
CANCERHOTSPOT_KIT_smMIP19	0.39
Actionable_KIT_exon16.2	0.39
Actionable_KIT_exon16.4	0.39
Actionable_KIT_exon18.1	0.39
Actionable_KIT_exon18.2	0.39
Actionable_ROS1_exon41.4	0.39
Actionable_ROS1_exon41.3	0.39
Actionable_ROS1_exon41.2	0.39
Actionable_ROS1_exon38.4	0.39
Actionable_ROS1_exon36.5a	0.39
Actionable_ROS1_exon36.5	0.39
Actionable_EGFR_43_+	0.39
Actionable_MET_26_-	0.39
Actionable_MET_85_+	0.39
Actionable_MET_106_+	0.39
Actionable_BRAF_exon13.3	0.39
Actionable_PTEN_exon5.6	0.39
Actionable_MDM2_exon11.3	0.39
Actionable_MAP2K1_exon4.3	0.39
Actionable_MAP2K1_exon4.4	0.39
Actionable_MTOR_exon56.5	0.40
CANCERHOTSPOT_IDH1_smMIP2	0.40
CANCERHOTSPOT_KIT_smMIP3	0.40
CANCERHOTSPOT_KIT_smMIP7	0.40
CANCERHOTSPOT_KIT_smMIP12	0.40
CANCERHOTSPOT_KIT_smMIP20	0.40
CANCERHOTSPOT_KIT_smMIP23	0.40
Actionable_ROS1_exon39.3	0.40
Actionable_ROS1_exon37.7a	0.40
Actionable_ROS1_exon37.7	0.40
Actionable_ROS1_exon37.6	0.40
Actionable_EGFR_8_+	0.40
Actionable_EGFR_9_-	0.40
Actionable_EGFR_48_+	0.40
Actionable_MET_34_+	0.40
Actionable_MET_68_-	0.40
Actionable_MET_intron13.1a	0.40
Actionable_MET_intron13.1	0.40
Actionable_MET_84_-	0.40
Actionable_MET_105_-	0.40
Actionable_PTEN_exon5.4	0.40
Actionable_PTEN_exon5.5	0.40
Actionable_PTEN_exon6.3	0.40
Actionable_PTEN_exon7.3	0.40
Actionable_PTEN_exon7.4	0.40
Actionable_FGFR2_exon8.3	0.40
Actionable_KRAS_exon3.1	0.40
Actionable_MDM2_exon11.10	0.40
CANCERHOTSPOT_PIK3CA_smMIP7	0.41
CANCERHOTSPOT_KIT_smMIP11	0.41
CANCERHOTSPOT_KIT_smMIP26	0.41
CANCERHOTSPOT_KIT_smMIP30	0.41
Actionable_ROS1_exon39.4	0.41
Actionable_MET_exon14del_1	0.41
Actionable_MET_exon14del_2a	0.41
Actionable_MET_exon14del_2	0.41
CANCERHOTSPOT_GNAQ_smMIP7	0.41
Actionable_MDM2_exon11.2	0.41
Actionable_MAP2K1_exon4.2a	0.41
Actionable_MAP2K1_exon4.2	0.41
CANCERHOTSPOT_NRAS_smMIP4	0.42
CANCERHOTSPOT_NRAS_smMIP5	0.42
Actionable_DDR2_exon15.1	0.42
Actionable_DDR2_exon17.1	0.42
CANCERHOTSPOT_PDGFRA_smMIP9	0.42
Actionable_ROS1_exon40.6	0.42
Actionable_EGFR_41_-	0.42
Actionable_DDR2_exon15.2	0.43
Actionable_DDR2_exon16.1	0.43
Actionable_DDR2_exon16.2	0.43
Actionable_PDGFRA_exon17.1	0.43
Actionable_KIT_exon15.1	0.43
Actionable_KIT_exon15.2	0.43
Actionable_ROS1_exon40.5	0.43
Actionable_ROS1_exon36.4	0.43
Actionable_ROS1_exon36.1	0.43
Actionable_MET_25_+	0.43
Actionable_PTEN_exon7.1	0.43
Actionable_PTEN_exon7.2	0.43
Actionable_FGFR2_exon12.3	0.43
Actionable_MAP2K1_exon4.1	0.43
CANCERHOTSPOT_NRAS_smMIP9a	0.44
CANCERHOTSPOT_NRAS_smMIP9	0.44
CANCERHOTSPOT_NRAS_smMIP11a	0.44
CANCERHOTSPOT_NRAS_smMIP11	0.44
Actionable_DDR2_exon15.3	0.44
Actionable_DDR2_exon15.4	0.44
Actionable_DDR2_exon17.2	0.44
CANCERHOTSPOT_PDGFRA_smMIP5	0.44
CANCERHOTSPOT_PDGFRA_smMIP6a	0.44
CANCERHOTSPOT_PDGFRA_smMIP6	0.44
CANCERHOTSPOT_PDGFRA_smMIP4a	0.44
CANCERHOTSPOT_PDGFRA_smMIP4	0.44
Actionable_ROS1_exon40.4	0.44
Actionable_ROS1_exon38.3a	0.44
Actionable_ROS1_exon38.3	0.44
Actionable_EGFR_11_-	0.44
Actionable_MET_intron13.2	0.44
Actionable_MET_83_-	0.44
CANCERHOTSPOT_GNAQ_smMIP5	0.44
TP53_exon_9.5	0.44
CANCERHOTSPOT_NRAS_smMIP2	0.45
CANCERHOTSPOT_NRAS_smMIP16	0.45
CANCERHOTSPOT_NRAS_smMIP14	0.45
Actionable_DDR2_exon14.8	0.45
Actionable_DDR2_exon16.4	0.45
Actionable_DDR2_exon18.1a	0.45
Actionable_DDR2_exon18.1	0.45
Actionable_DDR2_exon18.2	0.45
CANCERHOTSPOT_PDGFRA_smMIP1	0.45
Actionable_KIT_exon16.1	0.45
Actionable_EGFR_22_-	0.45
Actionable_MET_110_-	0.45
Actionable_FGFR2_exon6.3	0.45
POLE_10_A02	0.45
Actionable_MTOR_exon47.3	0.46
CANCERHOTSPOT_NRAS_smMIP3	0.46
CANCERHOTSPOT_NRAS_smMIP7	0.46
Actionable_DDR2_exon14.7a	0.46
Actionable_DDR2_exon14.7	0.46
Actionable_DDR2_exon16.3	0.46
Actionable_DDR2_exon17.3	0.46
Actionable_DDR2_exon17.5	0.46
Actionable_DDR2_exon17.7a	0.46
Actionable_DDR2_exon17.6	0.46
CANCERHOTSPOT_KIT_smMIP2	0.46
Actionable_ROS1_exon40.3	0.46
Actionable_ROS1_exon38.2	0.46
Actionable_ROS1_exon38.1	0.46
Actionable_ROS1_exon36.3a	0.46
Actionable_ROS1_exon36.3	0.46
POLE_10_S01	0.46
Actionable_MAP2K1_exon2.6	0.46
Actionable_MAP2K1_exon3.1	0.46
TP53_exon_9.6	0.46
TP53_exon_9.4	0.46
Actionable_MTOR_exon47.4	0.47
Hotspot_MTOR_exon43.1	0.47
Actionable_DDR2_exon17.4	0.47
Actionable_DDR2_exon18.3	0.47
Actionable_DDR2_exon18.4	0.47
Actionable_DDR2_exon19.1	0.47
CANCERHOTSPOT_PDGFRA_smMIP8a	0.47
CANCERHOTSPOT_PDGFRA_smMIP8	0.47
CANCERHOTSPOT_PDGFRA_smMIP11	0.47
CANCERHOTSPOT_KIT_smMIP5	0.47
Actionable_ROS1_exon36.2	0.47
Actionable_EGFR_16_-	0.47
Actionable_EGFR_64_-	0.47
Actionable_MET_intron13.3a	0.47
Actionable_MET_intron13.3	0.47
Actionable_MET_82_+	0.47
POLE_10_S02	0.47
Actionable_MAP2K1_exon2.5	0.47
Actionable_MAP2K1_exon3.2	0.47
TP53_exon_10.1	0.47
TP53_exon_9.3	0.47
CANCERHOTSPOT_GNAS_smMIP3a	0.47
CANCERHOTSPOT_GNAS_smMIP3	0.47
CANCERHOTSPOT_NRAS_smMIP15a	0.48
CANCERHOTSPOT_NRAS_smMIP15	0.48
Actionable_DDR2_exon19.2	0.48
CANCERHOTSPOT_PDGFRA_smMIP7	0.48
CANCERHOTSPOT_EGFR_smMIP13a	0.48
CANCERHOTSPOT_EGFR_smMIP13	0.48
Actionable_MET_109_+	0.48
POLE_11_S01	0.48
POLE_10_A01	0.48
POLE_09_S01	0.48
POLE_09_A01	0.48
CANCERHOTSPOT_GNAS_smMIP2a	0.48
CANCERHOTSPOT_GNAS_smMIP2	0.48
Actionable_DDR2_exon16.5	0.49
Actionable_DDR2_exon16.6a	0.49
Actionable_DDR2_exon16.6	0.49
Actionable_DDR2_exon19.3a	0.49
Actionable_DDR2_exon19.3	0.49
Actionable_DDR2_exon19.4a	0.49
Actionable_DDR2_exon19.4	0.49
Actionable_ALK_exon25.2	0.49
Actionable_ALK_exon25.1	0.49
Actionable_RAF1_exon7.2	0.49
CANCERHOTSPOT_PDGFRA_smMIP17	0.49
CANCERHOTSPOT_EGFR_smMIP12	0.49
Actionable_MET_13_-	0.49
Actionable_FGFR2_exon13.4a	0.49
Actionable_FGFR2_exon13.4	0.49
TP53_exon_10.2	0.49
TP53_112bp_16_-	0.49
Actionable_ALK_exon25.4	0.50
Actionable_ALK_exon25.3	0.50
Actionable_EGFR_134_-	0.50
Actionable_FGFR2_exon13.3	0.50
Actionable_FGFR2_exon9.4	0.50
POLE_11_A01	0.50
TP53_exon_9.2	0.50
TP53_exon_9.1	0.50
Actionable_MTOR_exon47.2	0.51
Hotspot_MTOR_exon43.2	0.51
Actionable_DDR2_exon14.6	0.51
Actionable_RAF1_exon7.4a	0.51
Actionable_RAF1_exon7.4	0.51
Actionable_PDGFRA_exon13.2	0.51
CANCERHOTSPOT_PDGFRA_smMIP14	0.51
CANCERHOTSPOT_EGFR_smMIP15a	0.51
CANCERHOTSPOT_EGFR_smMIP15	0.51
Actionable_MET_12_+	0.51
Actionable_FGFR1_exon11.2	0.51
Actionable_FGFR1_exon9.6	0.51
POLE_14_A01	0.51
POLE_11_S02	0.51
POLE_09_S02_SNP	0.51
POLE_09_S02	0.51
POLE_09_A02	0.51
Actionable_MAP2K1_exon3.3	0.51
TP53_exon_11.2	0.51
TP53_exon_11.1	0.51
TP53_exon_8.1a	0.51
TP53_exon_8.1	0.51
TP53_exon_5.1a	0.51
TP53_exon_5.1	0.51
CANCERHOTSPOT_GNAS_smMIP6a	0.51
CANCERHOTSPOT_GNAS_smMIP6	0.51
CANCERHOTSPOT_GNAS_smMIP8	0.51
Actionable_DDR2_exon14.1	0.52
Actionable_RAF1_exon7.3	0.52
Actionable_EGFR_19_+	0.52
Actionable_FGFR2_exon11.3	0.52
POLE_11_A02	0.52
Actionable_MAP2K1_exon2.2	0.52
Actionable_MAP2K1_exon2.3	0.52
Actionable_ERBB2_exon19.3	0.52
Hotspot_MTOR_exon30.3	0.53
Actionable_DDR2_exon14.2	0.53
Actionable_DDR2_exon14.5	0.53
Actionable_ALK_exon23.2a	0.53
Actionable_ALK_exon23.2	0.53
Actionable_ALK_exon23.1a	0.53
Actionable_ALK_exon23.1	0.53
Actionable_EGFR_18_-	0.53
Actionable_EGFR_88_+	0.53
Actionable_EGFR_89_-	0.53
Actionable_EGFR_92a_-	0.53
Actionable_EGFR_92_-	0.53
Actionable_FGFR2_exon7.6	0.53
POLE_14_S01	0.53
Actionable_MAP2K1_exon2.1	0.53
Actionable_MAP2K1_exon2.4	0.53
Actionable_MAP2K1_exon3.4	0.53
Actionable_ERBB2_exon19.2	0.53
Actionable_ERBB2_exon19.4	0.53
Actionable_MTOR_exon53.5a	0.54
Actionable_MTOR_exon53.5	0.54
CANCERHOTSPOT_EGFR_smMIP10	0.54
CANCERHOTSPOT_EGFR_smMIP23	0.54
Actionable_EGFR_90_-	0.54
CANCERHOTSPOT_EGFR_smMIP29a	0.54
CANCERHOTSPOT_EGFR_smMIP29	0.54
Actionable_EGFR_91_+	0.54
CANCERHOTSPOT_EGFR_smMIP30	0.54
Actionable_FGFR1_exon8.3a	0.54
Actionable_FGFR1_exon8.3	0.54
Actionable_FGFR1_exon6.4	0.54
AMELY	0.54
AMELX	0.54
POLE_14_A02	0.54
POLE_14_S02	0.54
POLE_13_S01	0.54
Actionable_MAP2K1_exon6.2	0.54
Actionable_MAP2K1_exon6.3	0.54
TP53_exon_8.2a	0.54
TP53_exon_8.2	0.54
TP53_exon_6.5	0.54
TP53_exon_6.2a	0.54
TP53_exon_6.2	0.54
TP53_112bp_15_+	0.54
TP53_90bp_11_-	0.54
Hotspot_MTOR_exon30.1	0.55
Actionable_DDR2_exon14.4a	0.55
Actionable_DDR2_exon14.4	0.55
Actionable_ALK_exon24.4	0.55
Actionable_EGFR_93_+	0.55
Actionable_FGFR1_exon12.3	0.55
Actionable_FGFR2_exon7.3	0.55
Actionable_MAP2K1_exon6.1	0.55
Actionable_MAP2K1_exon6.4	0.55
CANCERHOTSPOT_IDH2_smMIP4	0.55
Actionable_ERBB2_exon19.1	0.55
Actionable_MTOR_exon53.4	0.56
Hotspot_MTOR_exon39.1a	0.56
Hotspot_MTOR_exon39.1	0.56
Hotspot_MTOR_exon30.2	0.56
Actionable_DDR2_exon14.3	0.56
Actionable_ALK_exon23.3	0.56
Actionable_ALK_exon21.1	0.56
CANCERHOTSPOT_EGFR_smMIP28a	0.56
CANCERHOTSPOT_EGFR_smMIP28	0.56
Actionable_EGFR_120_+	0.56
POLE_13_A01	0.56
TP53_exon_7.3a	0.56
TP53_exon_7.3	0.56
TP53_exon_7.2	0.56
TP53_exon_7.1a	0.56
TP53_exon_7.1	0.56
Hotspot_MTOR_exon39.2	0.57
Actionable_ALK_exon24.3	0.57
Actionable_ALK_exon24.2	0.57
Actionable_ALK_exon23.4	0.57
Actionable_ALK_exon21.2	0.57
Actionable_EGFR_37_+	0.57
CANCERHOTSPOT_EGFR_smMIP7	0.57
CANCERHOTSPOT_EGFR_smMIP6a	0.57
CANCERHOTSPOT_EGFR_smMIP6	0.57
Actionable_FGFR1_exon11.4	0.57
Actionable_FGFR1_exon7.5	0.57
TP53_exon_8.3a	0.57
TP53_exon_8.3	0.57
TP53_exon_6.1a	0.57
TP53_exon_6.1	0.57
TP53_112bp_10b_-	0.57
TP53_112bp_10a_-	0.57
CHPv2_TP53_exon2	0.57
TP53_90bp_2_+	0.57
TP53_exon_1.1	0.57
Actionable_ERBB2_exon8.7	0.57
Actionable_ERBB2_exon8.8	0.57
Actionable_ALK_exon24.1	0.58
Actionable_EGFR_24_-	0.58
Actionable_EGFR_29b_-	0.58
Actionable_EGFR_29a_-	0.58
CANCERHOTSPOT_EGFR_smMIP16	0.58
CANCERHOTSPOT_EGFR_smMIP20	0.58
Actionable_FGFR1_exon14.2	0.58
CANCERHOTSPOT_IDH2_smMIP6	0.58
TP53_exon_8.5a	0.58
TP53_exon_8.5	0.58
TP53_exon_8.4a	0.58
TP53_exon_8.4	0.58
TP53_exon_7.4	0.58
TP53_exon_5.2	0.58
TP53_exon2.1a	0.58
TP53_exon2.1	0.58
CANCERHOTSPOT_ERBB2_smMIP1	0.58
Actionable_ERBB2_exon21.1	0.58
Actionable_ERBB2_exon21.4	0.58
Actionable_ERBB2_exon21.5	0.58
Actionable_AKT2_exon3.2	0.58
Actionable_ALK_exon21.4a	0.59
Actionable_ALK_exon21.4	0.59
Actionable_ALK_exon21.3	0.59
Actionable_ALK_exon20.4a	0.59
Actionable_ALK_exon20.4	0.59
Actionable_ALK_exon20.3	0.59
Actionable_ALK_exon20.2	0.59
CANCERHOTSPOT_EGFR_smMIP5	0.59
CANCERHOTSPOT_EGFR_smMIP22	0.59
Actionable_FGFR1_exon13.2	0.59
POLE_13_S02	0.59
CANCERHOTSPOT_IDH2_smMIP1	0.59
TP53_exon_10.5	0.59
TP53_exon_10.4	0.59
TP53_exon_5.3	0.59
TP53_exon_1.2	0.59
CANCERHOTSPOT_ERBB2_smMIP4	0.59
Actionable_ERBB2_exon20.4	0.59
Actionable_ERBB2_exon20.5	0.59
Actionable_ERBB2_exon20.6	0.59
Actionable_ERBB2_exon21.2	0.59
Actionable_ERBB2_exon21.3	0.59
Actionable_AKT2_exon3.1	0.59
Actionable_ALK_exon20.5	0.60
Actionable_EGFR_27_+	0.60
Actionable_EGFR_33_-	0.60
CANCERHOTSPOT_EGFR_smMIP18a	0.60
CANCERHOTSPOT_EGFR_smMIP18	0.60
POLE_12_A03	0.60
POLE_12_S01	0.60
TP53_exon_10.3	0.60
TP53_exon_7.5	0.60
TP53_112bp_14_-	0.60
Actionable_ERBB2_exon20.7a	0.60
Actionable_ERBB2_exon20.7	0.60
Actionable_FGFR1_exon13.5	0.61
Actionable_ARAF_exon7.3	0.61
POLE_12_A01	0.61
Actionable_FGFR3_exon8.4a	0.62
Actionable_FGFR3_exon8.4	0.62
Actionable_ARAF_exon7.4	0.62
CANCERHOTSPOT_HRAS_smMIP4	0.62
CANCERHOTSPOT_HRAS_smMIP3a	0.62
POLE_12_S02	0.62
POLE_12_A02	0.62
CANCERHOTSPOT_AKT1_smMIP3a	0.62
CANCERHOTSPOT_AKT1_smMIP3	0.62
CANCERHOTSPOT_AKT1_smMIP2a	0.62
CANCERHOTSPOT_AKT1_smMIP2	0.62
TP53_exon_5.6a	0.62
TP53_exon_5.6	0.62
TP53_112bp_11_+	0.62
TP53_112bp_1_-	0.62
CANCERHOTSPOT_GNA11_smMIP5	0.62
TP53_exon_5.4a	0.63
TP53_exon_5.4	0.63
TP53_112bp_13_+	0.63
Actionable_ERBB2_exon17.1	0.63
Actionable_ERBB2_exon17.2	0.63
CANCERHOTSPOT_GNA11_smMIP7	0.63
Actionable_ERBB2_exon17.5	0.64
Actionable_ERBB2_exon18.1	0.64
Actionable_ERBB2_exon18.4	0.64
Actionable_FGFR3_exon8.6	0.65
CANCERHOTSPOT_HRAS_smMIP1	0.65
Actionable_ERBB2_exon17.3	0.65
Actionable_ERBB2_exon17.4	0.65
CANCERHOTSPOT_GNA11_smMIP6	0.65
Actionable_FGFR3_exon12.6	0.66
Actionable_FGFR3_exon14.1	0.66
POLE_13_A02_SNP	0.66
POLE_13_A02	0.66
Actionable_FGFR3_exon7.7	0.67
Actionable_FGFR3_exon11.1	0.67
CANCERHOTSPOT_HRAS_smMIP5	0.67
POLE_13_S03	0.67
Actionable_ERBB2_exon18.2	0.67
Actionable_ERBB2_exon18.3	0.67
TP53_exon_5.5a	0.67
TP53_exon_5.5	0.67
Actionable_FGFR3_exon11.3	0.68
CANCERHOTSPOT_HRAS_smMIP7	0.68
Actionable_MDM2_exon1.2	0.68
CANCERHOTSPOT_GNA11_smMIP3	0.68
CANCERHOTSPOT_GNA11_smMIP2	0.68
Actionable_FGFR3_exon7.3	0.70
Actionable_FGFR3_exon6.1	0.71
Actionable_FGFR3_exon13.3a	0.71
Actionable_FGFR3_exon13.3	0.71
Actionable_EGFR_5_-	0.73
Actionable_EGFR_2_+	0.76

## Sheet: Table S6
	Table S6: Validation of amplification analysis
Sample	Type of tissue	Tumorload	Affected gene	relative coverage	z-score	estimated gene copies	Independent validation	concurrent results?
1. proof-of-principle positive control (Fig. 2A)	xenograft human cancer cell line (E98), FFPE	1	MET	26.86	116.87	53.72	NGS / MLPA (published, see main text)	yes
1. proof-of-principle positive control (Fig. 2A and Figure 2D)	brain	unknown	EGFR	30.86	148.98	NA	NGS analysis (research, elsewhere)	yes
1. proof-of-principle positive control (Fig. 2A and Figure 2D)	brain, metastasis mammary carcinoma	0.7	ERBB2	37.02	186.52	104.914	FISH (in house, validated)	yes
1. proof-of-principle positive control (Fig. 2A and Figure 2D)	mammary carcinoma	0.5	ERBB2	5.22	21.84	18.88	FISH (in house, validated)	yes
1. proof-of-principle positive control (Fig. 2A)	urothelial carcinoma	0.5	ERBB2	2.18	6.13	6.72	FISH (in house, validated)	yes
2. potential amplification in diagnostic validation series, confirmed with Oncoscan analysis (Sup. Figure 4)	cytological material, FFPE	10-15%	EGFR	3.2	10.7	37.2	SNP-array analysis	yes
2. potential amplification in diagnostic validation series, confirmed with Oncoscan analysis (Sup. Figure 4)	lung	60-70%	PIK3CA	5.3	15.7	15.2308	SNP-array analysis	yes
2. potential amplification in diagnostic validation series, confirmed with Oncoscan analysis (Sup. Figure 4)	lymph node	60-70%	ERBB2	5.4	22.9	15.5385	SNP-array analysis	yes
2. potential amplification in diagnostic validation series, confirmed with Oncoscan analysis (Sup. Figure 4)	lung	0.5	KRAS	4	14.7	14	SNP-array analysis	yes
2. potential amplification in diagnostic validation series, confirmed with Oncoscan analysis (Sup. Figure 4)	skin	0.7	BRAF	8.6	26	23.7143	SNP-array analysis	yes
3. Cross validation: additional positive control, in house diagnostics	cytological material, FFPE	0.1	MDM2	2.8	9.1	38	FISH (in house, validated)	no, below limit of detection due to low tumor purity (at least 42 gene copies are required to be detactable)
3. Cross validation: additional positive control, in house diagnostics	peritoneum	0.7	MDM2	19.36	94.79	54.4571	FISH (in house, validated)	yes
3. Cross validation: additional positive control, other academic centre	unknown	0.8	MDM2	7.91	35.66	19.275	qPCR (validated elsewhere) / FISH (validated elsewhere)	yes
3. Cross validation: additional positive control, other academic centre	unknown	0.8	MDM2	9.24	42.54	22.6	qPCR (validated elsewhere)	yes
3. Cross validation: additional positive control, other academic centre	unknown	0.95	MDM2	13.81	66.15	28.9684	qPCR (validated elsewhere)	yes
3. Cross validation: additional positive control, other academic centre	unknown	0.5	MET	5.48	20.23	19.92	qPCR (validated elsewhere) / FISH (validated elsewhere)	yes
3. Cross validation: additional positive control, other academic centre	unknown	0.8	MET	8.24	32.73	20.1	qPCR (validated elsewhere) / FISH (validated elsewhere)	yes
3. Cross validation: additional positive control, other academic centre	unknown	0.8	KRAS	13.51	60.53	33.275	SNP-array analysis	yes
3. Cross validation: additional positive control, other academic centre	unknown	0.8	FGFR1	6.05	19.15	14.625	TSACP (NKI) FGFR1 amplificatie / FISH (NKI) Clusters FGFR1	yes
3. Cross validation: additional positive control, other academic centre	unknown	0.7	MET	7.04	27.29	19.2571	FISH (validated elsewhere)	yes
3. Cross validation: additional positive control, other academic centre	unknown	0.8	FGFR1	2.39	5.28	5.475	FISH (elsewehere,shows small clusters in a limited number of cells)	no, below limit of detection due to subclonal event/heterogeneity
3. Cross validation: additional positive control, other academic centre	unknown	0.7	FGFR1	1.46	1.73	3.31429	FISH (elsewehere,shows small clusters in a limited number of cells)	no, below limit of detection due to subclonal event/heterogeneity
3. Cross validation: additional positive control, other academic centre	unknown	0.8	FGFR1	2.19	4.52	4.975	FISH (elsewehere,shows small clusters in a limited number of cells)	no, below limit of detection due to subclonal event/heterogeneity

## Sheet: Table S7
Table S7: Routinely available diagnostic samples analyzed by the PATH panel
TumorID	Tumor_type	Tumor type_specified	DNA (ng)	Histological_or_Cytological	Tumor_cells_(%)	Sufficient_qualitiy	MSI	Number_of_mutations	Number_of_amplifications	CNV1_Gene	CNV1_Relative_coverage	CNV1_Zscore	CNV1_estimated_copies	CNV2_Gene	CNV2_Relative_coverage	CNV2_Zscore	CNV2_estimated_copies	CNV3_Gene	CNV3_Relative_coverage	CNV3_Zscore	CNV3_estimated_copies	Mutation1_Gene	Mutation1_coding	Mutation1_protein	Mutation1_VAF	Mutation1_pathogenicity	Mutation2_Gene	Mutation2_coding	Mutation2_protein	Mutation2_VAF	Mutation2_pathogenicity	Mutation3_Gene	Mutation3_coding	Mutation3_protein	Mutation3_VAF	Mutation3_pathogenicity	Mutation4_Gene	Mutation4_coding	Mutation4_protein	Mutation4_VAF	Mutation4_pathogenicity	Mutation5_Gene	Mutation5_coding	Mutation5_protein	Mutation5_VAF	Mutation5_pathogenicity	Colorectal carcinoma: IHC MMR proteins
Tumor_1	Melanoma		91.7	Histological	30-40	1	NA	1	0													NRAS	c.37G>C	p.(Gly13Arg)	7	5
Tumor_2	Lung cancer		76.3	Histological	60	1	NA	2	0													KRAS	c.35G>A	p.(Gly12Asp)	71	5	TP53	c.742C>T	p.(Arg248Trp)	74	5
Tumor_3	Melanoma		35	Histological	10-20	1	NA	1	0													BRAF	c.1799T>A	p.(Val600Glu)	5	5
Tumor_4	Lung cancer		24.22	Histological	50-70	1	NA	2	0													TP53	c.473G>T	p.(Arg158Leu)	27	5	BRAF	c.1406G>C	p.(Gly469Ala)	27	5
Tumor_5	Colorectal carcinoma		133.636	Histological	50	1	0	0	0																																						no dMMR
Tumor_6	Miscellaneous	Uterine carcinosarcoma	77	Histological	70	1	0	1	0													PIK3CA	c.3140A>G	p.(His1047Arg)	56	5
Tumor_7	Miscellaneous	Prostate carcinoma	19.74	Histological	80	1	1	1	0													TP53	c.844C>T	p.(Arg282Trp)	35	5
Tumor_8	Lung cancer		122.5	Cytological	10	1	NA	1	0													BRAF	c.1799T>A	p.(Val600Glu)	28	5
Tumor_9	Miscellaneous	Ovarian cancer	67.9	Histological	80-90	1	0	0	0
Tumor_10	Miscellaneous	Prostate carcinoma	123.2	Histological	75	1	0	0	0
Tumor_11	Lung cancer		44.8	Histological	10	1	NA	1	1	MDM2	9	41	162									EGFR	c.2235_2249del	p.(Glu746_Ala750del)	25	5
Tumor_12	Melanoma		35	Histological	>50	1	NA	1	0													BRAF	c.1798_1799delinsAA	p.(Val600Lys)	21	5
Tumor_13	Miscellaneous	Salivary gland cancer	87.1856	Histological	60	1	0	1	0													TP53	c.659A>G	p.(Tyr220Cys)	48	5
Tumor_14	Miscellaneous	Salivary gland cancer - salivary duct carcinoma	94.5455	Histological	80	1	0	2	0													HRAS	c.182A>G	p.(Gln61Arg)	36	5	PIK3CA	c.3140A>G	p.(His1047Arg)	24	5
Tumor_15	Colorectal carcinoma		147.273	Histological	30	1	0	2	0													PIK3CA	c.1633G>A	p.(Glu545Lys)	21	5	KRAS	c.35G>T	p.(Gly12Val)	16	5																NA (external sample)
Tumor_16	Melanoma		99.7605	Histological	50	1	NA	2	0													BRAF	c.1799T>A	p.(Val600Glu)	63	5	PTEN	c.959T>C	p.(Leu320Ser)	36	4
Tumor_17	Miscellaneous	Renal cell carcinoma	85.9091	Histological	50	1	0	1	0													TP53	c.799C>T	p.(Arg267Trp)	19	4
Tumor_18	Miscellaneous	Endometrial carcinoma	71.4	Histological	10	1	NA (tumorload <30%)	3	0													KRAS	c.35G>A	p.(Gly12Asp)	13	5	PIK3CA	c.1030G>A	p.(Val344Met)	10	4	PTEN	c.388C>G	p.(Arg130Gly)	24	5
Tumor_19	Melanoma		103.003	Histological	60-70	1	NA	1	0													BRAF	c.1799T>A	p.(Val600Glu)	35	5
Tumor_20	Colorectal carcinoma		104.3	Histological	30	1	0	1	0													KRAS	c.34G>A	p.(Gly12Ser)	20	5																					NA (age >70 years)
Tumor_21	Lung cancer		138.6	Histological	90	1	NA	2	0													TP53	c.404G>T	p.(Cys135Phe)	21	4	PTEN	c.403A>G	p.(Ile135Val)	43	4
Tumor_22	Lung cancer		110.6	Histological	80	1	NA	1	0													BRAF	c.1799T>A	p.(Val600Glu)	23	5
Tumor_23	Colorectal carcinoma		107.273	Histological	45	1	0	2	0													PIK3CA	c.1633G>A	p.(Glu545Lys)	9	5	TP53	c.524G>A	p.(Arg175His)	41	5																no dMMR
Tumor_24	Colorectal carcinoma		93.0539	Histological	35	1	0	1	1	KRAS	4.8	18	23.7143									TP53	c.524G>A	p.(Arg175His)	83	5																					NA (age >70 years)
Tumor_25	Miscellaneous	Renal cell carcinoma	143.636	Histological	60	1	0	0	0
Tumor_26	Miscellaneous	Ovarian cancer	70	Histological	40	1	0	0	0
Tumor_27	GIST		67.2673	Histological	95	1	NA	1	0													KIT	c.1712_1738dup	p.(Asp579_His580ins9)	40	4
Tumor_28	Miscellaneous	Ovarian cancer	135.1	Histological	60	1	NA	2	0													KRAS	c.35G>T	p.(Gly12Val)	45	5	TP53	c.818G>A	p.(Arg273His)	18	5
Tumor_29	Lung cancer		107.625	Histological	80	1	NA	1	1	MDM2	4.8	20	11.5									EGFR	c.2573T>G	p.(Leu858Arg)	9	5
Tumor_30	Miscellaneous	Prostate carcinoma	69.65	Histological	40	1	0	0	0
Tumor_31	Colorectal carcinoma		78.4	Histological	30-40	1	0	2	0													KRAS	c.35G>A	p.(Gly12Asp)	49	5	TP53	c.437G>A	p.(Trp146*)	61	5																no dMMR
Tumor_32	Miscellaneous	NA	79.8	Histological	20	1	NA	0	0
Tumor_33	GIST		117.365	Histological	60	1	NA	1	0													KIT	c.1721_1768dup	p.(Thr574_Leu589dup)	11	4
Tumor_34	Lung cancer		79.8	Histological	25	1	NA	1	0													KRAS	c.34G>T	p.(Gly12Cys)	36	5
Tumor_35	Miscellaneous	Prostate carcinoma	42.7	Histological	5	0 (insufficient reads for reliable variant detection)	NA	NA	NA
Tumor_36	GIST		101.5	Histological	60	1	NA	1	0													KIT	c.1705_1728del	p.(Val569_Leu576del)	23	5
Tumor_37	GIST		8.82	Histological	50	1	NA	1	0													KIT	c.1719_1739del	p.(Thr574_His580del)	4	5
Tumor_38	Miscellaneous	Prostate carcinoma	72.515	Histological	30	1	0	0	0
Tumor_39	Lung cancer		5.11	Cytological	50-60	1	NA	2	0													KIT	c.2209G>A	p.(Asp737Asn)	11	5	TP53	c.1045G>T	p.(Glu349*)	21	5
Tumor_40	Lung cancer		107.625	Histological	30	1	NA	1	0													TP53	c.750del	p.(Ile251fs)	29	5
Tumor_41	Lung cancer		98	Histological	50	1	NA	3	0													TP53	c.310C>T	p.(Gln104*)	53	5	ROS1	c.6064C>T	p.(Gln2022*)	18	3	DDR2	c.2363C>A	p.(Pro788His)	32	3
Tumor_42	Melanoma		57.4	Histological	70	1	NA	2	0													BRAF	c.1799T>A	p.(Val600Glu)	37	5	TP53	c.743G>A	p.(Arg248Gln)	48	5
Tumor_43	Lung cancer		18.9	Histological	<30	1	NA	2	0													MET	c.2942-4_3003del	p.?	14	4S	PIK3CA	c.1624G>A	p.(Glu542Lys)	5	5
Tumor_44	Melanoma		6.65	Histological	<60	1	NA	1	0													BRAF	c.1799T>A	p.(Val600Glu)	47	5
Tumor_45	Melanoma		35	Histological	70-80	1	NA	3	0													HRAS	c.35G>A	p.(Gly12Asp)	33	5	HRAS	c.223_224delinsAA	p.(Gly75Lys)	21	3	TP53	c.836_843delinsTGAGAGAG	p.(Gly279_Asp281delinsValArgGlu)	29	4
Tumor_46	Miscellaneous	Thyroid Cancer	140.909	Histological	80	1	0	1	0													TP53	c.472C>G	p.(Arg158Gly)	71	5
Tumor_47	Miscellaneous	Merkel cell carcinoma	85.75	Histological	30	1	NA	0	0
Tumor_48	Miscellaneous	Pancreatic cancer	76.825	Histological	70	1	NA	2	0													KRAS	c.34G>T	p.(Gly12Cys)	50	5	TP53	c.455dup	p.(Pro153fs)	43	4
Tumor_49	Miscellaneous	Prostate carcinoma	58.1	Histological	<70	1	0	0	0
Tumor_50	Miscellaneous	Small Intestinal Carcinoma	28.63	Histological	50	1	0	2	0													KRAS	c.35G>A	p.(Gly12Asp)	22	5	IDH1	c.394C>T	p.(Arg132Cys)	18	5
Tumor_51	Lung cancer		72.8	Cytological	80	1	NA	2	0													BRAF	c.1742A>G	p.(Asn581Ser)	43	4	TP53	c.833C>T	p.(Pro278Leu)	50	4
Tumor_52	Miscellaneous	Neuroendocrine tumor	105.7	Histological	90	1	NA	0	0
Tumor_53	Miscellaneous	Prostate carcinoma	17.36	Histological	30	1	0	0	0
Tumor_54	Miscellaneous	Prostate carcinoma	66.85	Histological	50-70	1	0	0	0
Tumor_55	Miscellaneous	Prostate carcinoma	93.8	Histological	70	1	0	0	0
Tumor_56	Miscellaneous	Thyroid Cancer	70	Histological	70	1	0	0	0
Tumor_57	Colorectal carcinoma		75.4491	Histological	85	1	1	1	0													BRAF	c.1799T>A	p.(Val600Glu)	45	5																					MLH1 + PMS2 loss
Tumor_58	Miscellaneous	Carcinoid	92.7273	Histological	45	1	0	0	0
Tumor_59	Miscellaneous	Thyroid Cancer	117.365	Histological	90	1	0	2	0													TP53	c.636_637del	p.(Phe212fs)	54	5	PTEN	c.724G>T	p.(Glu242*)	58	5
Tumor_60	Miscellaneous	Prostate carcinoma	22.12	Histological	70	1	NA	1	0													AKT3	c.49G>A	p.(Glu17Lys)	41	5
Tumor_61	Miscellaneous	Prostate carcinoma	86.45	Histological	70	1	0	1	0													ALK	c.3595A>C	p.(Met1199Leu)	46	3
Tumor_62	Miscellaneous	Thyroid Cancer	120	Histological	60	1	NA	1	0													BRAF	c.1799T>A	p.(Val600Glu)	39	5
Tumor_63	Miscellaneous	Endometrial carcinoma	108.982	Histological	75	1	0	1	0													TP53	c.637C>T	p.(Arg213*)	81	5
Tumor_64	GIST		83.6364	Histological	90	1	NA	1	0													PDGFRA	c.2525A>T	p.(Asp842Val)	39	5
Tumor_65	Miscellaneous	Prostate carcinoma	25.2	Histological	80	1	0	0	0
Tumor_66	Lung cancer		64.05	Histological	60	1	NA	1	0													TP53	c.388C>T	p.(Leu130Phe)	66	3
Tumor_67	Lung cancer		79.8	Histological	70	1	NA	2	0													HRAS	c.182A>T	p.(Gln61Leu)	29	5	TP53	c.736A>G	p.(Met246Val)	25	4
Tumor_68	Lung cancer		4.795	Histological	30-40	1	NA	2	0													AKT1	c.49G>A	p.(Glu17Lys)	32	5	TP53	c.775G>T	p.(Asp259Tyr)	29	4
Tumor_69	Miscellaneous	Endometrial carcinoma	91.8182	Histological	50	1	1	4	0													PTEN	c.388C>T	p.(Arg130*)	28	5	PTEN	c.389G>A	p.(Arg130Gln)	25	4	TP53	c.473G>A	p.(Arg158His)	24	4	TP53	c.575A>G	p.(Gln192Arg)	26	3
Tumor_70	Lung cancer		84	Histological	<30	1	NA	3	0													KRAS	c.182A>T	p.(Gln61Leu)	38	5	RAF1	c.781C>T	p.(Pro261Ser)	5	5	TP53	c.481G>T	p.(Ala161Ser)	14	3
Tumor_71	Colorectal carcinoma		35	Histological	<30	1	0	2	0													KRAS	c.35G>T	p.(Gly12Val)	51	5	TP53	c.916C>T	p.(Arg306*)	69	5																no dMMR
Tumor_72	Colorectal carcinoma		109.091	Histological	40-50	1	0	4	0													KRAS	c.35G>T	p.(Gly12Val)	40	5	MTOR	c.6644C>T	p.(Ser2215Phe)	56	4	PIK3CA	c.1633G>A	p.(Glu545Lys)	35	5	TP53	c.273G>A	p.(Trp91*)	60	5						NA (external sample)
Tumor_73	Lung cancer		119	Histological	20	1	NA	2	0													KRAS	c.34G>T	p.(Gly12Cys)	18	5	PTEN	c.563A>G	p.(Tyr188Cys)	27	3
Tumor_74	Lung cancer		77.7	Histological	30	1	NA	2	0													EGFR	c.2239_2248delinsC	p.(Leu747_Ala750delinsPro)	27	5	TP53	c.586C>G	p.(Arg196Gly)	26	4
Tumor_75	Lung cancer		101.5	Cytological	30	1	NA	1	0													TP53	c.820G>T	p.(Val274Phe)	61	3
Tumor_76	Melanoma		115.269	Histological	50	1	NA	2	0													BRAF	c.1799T>A	p.(Val600Glu)	55	5	IDH1	c.394C>T	p.(Arg132Cys)	29	5
Tumor_77	Miscellaneous	Uterine carcinosarcoma	132.727	Histological	75	1	0	1	0													TP53	c.473G>C	p.(Arg158Pro)	84	4
Tumor_78	Melanoma		72.0958	Histological	90	1	NA	1	0													NRAS	c.181C>A	p.(Gln61Lys)	92	5
Tumor_79	Lung cancer		86.3473	Histological	50-60	1	NA	1	0													MET	c.3082+2T>G	p.?	17	5S
Tumor_80	Lung cancer		93.1	Histological	65-70	1	NA	0	0
Tumor_81	Melanoma		35	Histological	<30	1	NA	0	0
Tumor_82	Melanoma		123.653	Histological	90	1	NA	1	1	MDM2	6.8	30	14.8889									KIT	c.1924_1936delinsGAAGTCCTGAGTC	p.(Lys642_Tyr646delinsGluValLeuSerHis)	52	4
Tumor_83	Miscellaneous	Adrenal gland cancer	88.1818	Histological	80	1	NA	0	0
Tumor_84	Lung cancer		6.44	Cytological	80	1	NA	1	0													KRAS	c.34G>T	p.(Gly12Cys)	48	5
Tumor_85	Lung cancer		87.5	Histological	10-20	1	NA	1	0													TP53	c.854_863del	p.(Glu285fs)	8	5
Tumor_86	Melanoma		85.1351	Histological	90	1	NA	1	0													MAP2K1	c.303_308del	p.(Glu102_Ile103del)	55	4
Tumor_87	Melanoma		71.4	Histological	50-60	1	NA	1	0													BRAF	c.1799T>A	p.(Val600Glu)	63	5
Tumor_88	Miscellaneous	Pineoblastoma	106.4	Histological	60	1	NA	0	0
Tumor_89	Miscellaneous	Prostate carcinoma	39.55	Histological	80	1	0	1	0													AKT1	c.49G>A	p.(Glu17Lys)	76	5
Tumor_90	Melanoma		71.6766	Histological	50	1	NA	2	0													BRAF	c.1798_1799delinsAA	p.(Val600Lys)	36	5	ROS1	c.6376C>T	p.(Arg2126Trp)	24	3
Tumor_91	Lung cancer		99.75	Histological	20-30	1	NA	2	0													KRAS	c.35G>C	p.(Gly12Ala)	9	5	TP53	c.1025G>C	p.(Arg342Pro)	10	4
Tumor_92	Miscellaneous	Salivary gland cancer - salivary duct carcinoma	100.1	Histological	50	1	0	2	0													HRAS	c.182A>G	p.(Gln61Arg)	60	5	PIK3CA	c.1624G>A	p.(Glu542Lys)	32	5
Tumor_93	Melanoma		104.125	Histological	90	1	NA	1	0													BRAF	c.1799T>A	p.(Val600Glu)	58	5
Tumor_94	Melanoma		35	Histological	70	1	NA	1	0													BRAF	c.1798_1799delinsAA	p.(Val600Lys)	46	5
Tumor_95	Melanoma		65.8	Histological	70	1	NA	1	0													BRAF	c.1799T>A	p.(Val600Glu)	53	5
Tumor_96	Melanoma		122.5	Histological	70	1	NA	1	0													NRAS	c.182A>G	p.(Gln61Arg)	21	5
Tumor_97	Miscellaneous	Prostate carcinoma	59.85	Histological	<60	1	0	0	0
Tumor_98	Miscellaneous	Prostate carcinoma	25.34	Histological	50-60	1	0	1	0													TP53	c.844C>G	p.(Arg282Gly)	47	4
Tumor_99	Miscellaneous	Ovarian cancer	116.375	Histological	30-40	1	0	1	0													TP53	c.559+2T>G	p.?	37	5S
Tumor_100	Colorectal carcinoma		128.1	Histological	20	1	NA (tumorload <30%)	2	0													KRAS	c.35G>A	p.(Gly12Asp)	12	5	TP53	c.743G>A	p.(Arg248Gln)	17	5																no dMMR
Tumor_101	Lung cancer		100.8	Histological	80	1	NA	1	0													TP53	c.314G>T	p.(Gly105Val)	78	4S
Tumor_102	Miscellaneous	Breast cancer	62.65	Histological	35	1	0	0	0
Tumor_103	Lung cancer		19.46	Histological	20-30	1	NA	1	0													PIK3CA	c.1624G>A	p.(Glu542Lys)	14	5
Tumor_104	Miscellaneous	Salivary gland cancer - adenoid cystic carcinoma	86.8	Histological	90	1	0	0	0
Tumor_105	Melanoma		96.3636	Histological	60	1	NA	1	0													BRAF	c.1799T>A	p.(Val600Glu)	55	5
Tumor_106	Miscellaneous	Solitary fibrous tumor	12.95	Histological	80	1	NA	1	0													TP53	c.844C>T	p.(Arg282Trp)	68	5
Tumor_107	Colorectal carcinoma		116.375	Histological	30	1	0	3	0													KRAS	c.38G>A	p.(Gly13Asp)	7	5	TP53	c.857A>G	p.(Glu286Gly)	10	5	GNAS	c.602G>A	p.(Arg201His)	7												no dMMR
Tumor_108	Melanoma		74.2	Histological	40	1	NA	1	0													BRAF	c.1799T>A	p.(Val600Glu)	28	5
Tumor_109	Melanoma		84.6707	Histological	60	1	NA	1	0													BRAF	c.1799T>A	p.(Val600Glu)	60	5
Tumor_110	Miscellaneous	Endometrial carcinoma	71.8182	Histological	50-60	1	NA	1	0													PTEN	c.314G>T	p.(Cys105Phe)	24	4
Tumor_111	Miscellaneous	Salivary gland cancer - salivary duct carcinoma	88.2	Histological	90	1	1	2	0													TP53	c.772G>A	p.(Glu258Lys)	41	4	PIK3CA	c.1633G>A	p.(Glu545Lys)	51	5
Tumor_112	Miscellaneous	Tumor of unknown primary origin	96.3636	Histological	30	1	0	2	0													TP53	c.467G>C	p.(Arg156Pro)	23	4	PDGFRA	c.1906A>G	p.(Ser636Gly)	49	3
Tumor_113	Lung cancer		12.88	Histological	25	1	NA	1	1	MET	3.3	10	20.4									TP53	c.182del	p.(Asp61fs)	14	5
Tumor_114	Miscellaneous	Renal cell carcinoma	111.078	Histological	20	1	NA	1	0													TP53	c.853G>A	p.(Glu285Lys)	16	5
Tumor_115	Miscellaneous	Salivary gland cancer - adenoid cystic carcinoma	87.5	Histological	70	1	NA	0	0
Tumor_116	Lung cancer		71.4	Histological	30-40	1	NA	1	0													TP53	c.375G>T	p.(Thr125Thr)	31	4S
Tumor_117	Melanoma		82.2727	Histological	30	1	NA	1	0													BRAF	c.1799T>A	p.(Val600Glu)	19	5
Tumor_118	Melanoma		28	Histological	60-70	1	NA	1	0													BRAF	c.1799T>A	p.(Val600Glu)	31	5
Tumor_119	Colorectal carcinoma		101.952	Histological	70	1	0	1	0													TP53	c.559G>A	p.(Gly187Ser)	66	4S																					no dMMR
Tumor_120	Lung cancer		121.818	Histological	70	1	NA	1	0													TP53	c.841G>C	p.(Asp281His)	43	4
Tumor_121	Miscellaneous	Prostate carcinoma	70	Histological	60-70	1	0	0	0
Tumor_122	Miscellaneous	Esophageal cancer	116.364	Histological	30	1	0	2	0													PIK3CA	c.1636C>A	p.(Gln546Lys)	14	5	TP53	c.743G>A	p.(Arg248Gln)	31	5
Tumor_123	Miscellaneous	Salivary gland cancer - acinic cell carcinoma	32.27	Histological	<30	1	0	0	0
Tumor_124	GIST		106.886	Histological	80	1	NA	1	0													PDGFRA	c.2525A>T	p.(Asp842Val)	38	5
Tumor_125	Miscellaneous	Neuroendocrine tumor	82.6	Histological	40-60	1	NA	2	0													KRAS	c.38G>A	p.(Gly13Asp)	48	5	TP53	c.376T>G	p.(Tyr126Asp)	56	5
Tumor_126	Melanoma		90.9581	Histological	50	1	NA	1	0													BRAF	c.1799T>A	p.(Val600Glu)	35	5
Tumor_127	Lung cancer		70.7	Histological	70	1	NA	1	0													PIK3CA	c.1638G>C	p.(Gln546His)	8	3
Tumor_128	Colorectal carcinoma		105.7	Histological	40	1	NA	3	0													PIK3CA	c.1034A>T	p.(Asn345Ile)	33	4	PIK3CA	c.3145G>C	p.(Gly1049Arg)	23	4	TP53	c.607G>T	p.(Val203Leu)	51	3											no dMMR
Tumor_129	Lung cancer		91.7	Histological	50-60	1	NA	1	0													MAP2K1	c.303_308del	p.(Glu102_Ile103del)	19	4
Tumor_130	Colorectal carcinoma		117.718	Histological	60	1	NA	3	0													BRAF	C.1780G>A	p.(Asp594Asn)	36	4	TP53	c.844C>G	p.(Arg282Gly)	65	4	KRAS	c.40G>T;	p.(Val14Leu)	35	4											NA (age >70 years)
Tumor_131	Lung cancer		110.95	Histological	50-70	1	NA	1	0													KRAS	c.35G>A	p.(Gly12Asp)	27	5
Tumor_132	GIST		99.8498	Histological	70-80	1	NA	1	0													KIT	c.1735_1737del	p.(Asp579del)	51	4
Tumor_133	Melanoma		107.625	Histological	90	1	NA	0	1	BRAF	10	4	22
Tumor_134	Miscellaneous	Salivary gland cancer - adenoid cystic carcinoma	105.105	Histological	90	1	NA	0	0
Tumor_135	Lung cancer		134.75	Histological	30	1	NA	1	0													EGFR	c.2235_2249del	p.(Glu746_Ala750del)	24	5
Tumor_136	Miscellaneous	Angiosarcoma	103.25	Histological	80	1	0	0	0
Tumor_137	Melanoma		111.65	Histological	70	1	NA	1	0													NRAS	c.37G>C	p.(Gly13Arg)	26	5
Tumor_138	Miscellaneous	Ovarian cancer	134.545	Histological	25	1	NA	1	0													TP53	c.841_842del	p.(Asp281fs)	91	5
Tumor_139	Colorectal carcinoma		98.875	Histological	50	1	0	2	0													ERBB2	c.2030G>A	p.(Arg677Gln)	17	4	TP53	c.517G>A	p.(Val173Met)	32	4																no dMMR
Tumor_140	Melanoma		85.4	Histological	<10	1	NA	0	0
Tumor_141	Lung cancer		128.8	Histological	20-25	1	NA	1	0													TP53	c.1051A>T	p.(Lys351*)	15	5
Tumor_142	Colorectal carcinoma		138.25	Histological	40	1	NA	1	0													TP53	c.580C>T	p.(Leu194Phe)	40	4																					no dMMR
Tumor_143	Melanoma		35	Histological	30	1	NA	2	0													BRAF	c.1799T>A	p.(Val600Glu)	7	5	TP53	c.833C>T	p.(Pro278Leu)	20	4
Tumor_144	Lung cancer		83.3	Histological	30-40	1	NA	1	0													KRAS	c.34G>C	p.(Gly12Arg)	14	5
Tumor_145	Miscellaneous	Adrenal gland cancer	136.364	Histological	70	1	NA	0	0
Tumor_146	Lung cancer		<3,5	Histological	10-15	1	NA	1	0													KRAS	c.35G>T	p.(Gly12Val)	4	5
Tumor_147	Colorectal carcinoma		87.2372	Histological	40	1	0	2	0													MAP2K1	c.303_308del	p.(Glu102_Ile103del)	8	4	TP53	c.743G>A	p.(Arg248Gln)	5	5																NA (age >70 years)
Tumor_148	Miscellaneous	Prostate carcinoma	50.4	Histological	10-30	1	0	1	0													TP53	c.833C>G	p.(Pro278Arg)	44	5
Tumor_149	Miscellaneous	Prostate carcinoma	59.5	Histological	10-30	1	NA (tumorload <30%)	1	0													TP53	c.773A>C	p.(Glu258Ala)	44	4
Tumor_150	Colorectal carcinoma		99.4	Histological	60-70	1	0	2	0													KRAS	c.38G>A	p.(Gly13Asp)	33	5	PIK3CA	c.1624G>A	p.(Glu542Lys)	35	5																no dMMR
Tumor_151	Lung cancer		68.95	Histological	25-30	1	NA	4	0													TP53	c.991C>T	p.(Gln331*)	19	5	PIK3CA	c.1633G>A	p.(Glu545Lys)	17	5	KRAS	c.34G>T	p.(Gly12Cys)	17	5	IDH1	c.395G>T	p.(Arg132Leu)	8	5
Tumor_152	Lung cancer		86.8182	Histological	20	1	NA	1	0													KRAS	c.34G>T	p.(Gly12Cys)	24	5
Tumor_153	Lung cancer		116.9	Histological	20	1	NA	1	0													TP53	c.524G>T	p.(Arg175Leu)	14	5
Tumor_154	Lung cancer		88.6364	Histological	20	1	NA	2	0													KRAS	c.183A>T	p.(Gln61His)	21	5	TP53	c.994-1G>C	p.?	11	4S
Tumor_155	Melanoma		35	Histological	30	1	NA	1	0													BRAF	c.1799T>A	p.(Val600Glu)	39	5
Tumor_156	Melanoma		84.0909	Histological	30-40	1	NA	1	0													BRAF	c.1799T>A	p.(Val600Glu)	12	5
Tumor_157	Melanoma		89.25	Histological	80	1	NA	1	0													NRAS	c.181C>A	p.(Gln61Lys)	35	5
Tumor_158	Melanoma		35	Histological	70	1	NA	1	0													BRAF	c.1799T>A	p.(Val600Glu)	29	5
Tumor_159	Melanoma		91	Histological	50-60	1	0	0	0
Tumor_160	GIST		51.45	Histological	90	1	NA	1	0													KIT	c.1676T>A	p.(Val559Asp)	44	5
Tumor_161	Miscellaneous	Breast cancer	17.64	Cytological	40	0 (insufficient DNA quantity/quality)	NA	NA	NA
Tumor_162	Miscellaneous	Endometrial carcinoma	76.7267	Histological	80	1	0	2	0													PIK3CA	c.3140A>T	p.(His1047Leu)	42	5	TP53	c.610G>T	p.(Glu204*)	65	5
Tumor_163	Lung cancer		96.4072	Histological	20-40	1	NA	2	0													PDGFRA	c.2440-1G>A	p.?	22	3S	TP53	c.817C>G	p.(Arg273Gly)	24	4
Tumor_164	Lung cancer		47.6	Histological	60-70	1	NA	2	0													TP53	c.707A>G	p.(Tyr236Cys)	56	5	BRAF	c.1786G>C	p.(Gly596Arg)	27	5
Tumor_165	Melanoma		35	Histological	50	1	NA	2	0													BRAF	c.1798_1799delinsAG	p.(Val600Arg)	63	5	ALK	c.3724G>A	p.(Glu1242Lys)	34	3
Tumor_166	Colorectal carcinoma		80.5	Histological	10	1	NA (tumorload <30%)	1	0													TP53	c.586C>T	p.(Arg196*)	47	5																					no dMMR
Tumor_167	Miscellaneous	Thyroid Cancer	8.96	Histological	0-50	1	NA	1	0													BRAF	c.1799T>A	p.(Val600Glu)	9	5
Tumor_168	Colorectal carcinoma		96.6	Histological	50	1	0	1	0													TP53	c.524G>A	p.(Arg175His)	75	5																					no dMMR
Tumor_169	Miscellaneous	Prostate carcinoma	14	Histological	95	1	NA	1	0													KRAS	c.176_178del	p.(Ala59del)	41	3
Tumor_170	Miscellaneous	Salivary gland cancer - adenoid cystic carcinoma	76.125	Histological	80	1	0	0	0
Tumor_171	Lung cancer		71.225	Histological	30-50	1	NA	1	0													TP53	c.811G>A	p.(Glu271Lys)	60	4
Tumor_172	Lung cancer		97.3	Histological	10-20	1	NA	3	0													EGFR	c.2369C>T	p.(Thr790Met)	39	5	EGFR	c.2573T>G	p.(Leu858Arg)	46	5	TP53	c.451C>T	p.(Pro151Ser)	30	5
Tumor_173	Melanoma		6.615	Histological	50	1	NA	1	0													BRAF	c.1801A>G	p.(Lys601Glu)	33	5
Tumor_174	Miscellaneous	Breast cancer	110.25	Histological	40	1	0	1	0													TP53	c.473G>T	p.(Arg158Leu)	37	5
Tumor_175	Colorectal carcinoma		119.461	Histological	40	1	0	2	0													KRAS	c.35G>T	p.(Gly12Val)	27	5	TP53	c.370dup	p.(Cys124fs)	55	5																no dMMR
Tumor_176	Colorectal carcinoma		126.364	Histological	30-40	1	0	2	0													KRAS	c.35G>A	p.(Gly12Asp)	36	5	TP53	c.524G>A	p.(Arg175His)	41	5																no dMMR
Tumor_177	Lung cancer		<3,5	Histological	50	1	NA	2	0													KRAS	c.35G>A	p.(Gly12Asp)	21	5	TP53	c.848G>C	p.(Arg283Pro)	24	4
Tumor_178	GIST		129.279	Histological	90	1	NA	0	0
Tumor_179	Melanoma		62.3	Histological	20-30	1	NA	1	0													BRAF	c.1799T>A	p.(Val600Glu)	14	5
Tumor_180	Lung cancer		22.96	Histological	50	1	NA	1	0													TP53	c.375G>T	p.(Thr125Thr)	54	4S
Tumor_181	Miscellaneous	Sarcomatoid carcinoma	<3,5	Histological	<80	1	NA	1	0													TP53	c.412G>C	p.(Ala138Pro)	44	4
Tumor_182	Miscellaneous	Salivary gland cancer - salivary duct carcinoma	115.455	Histological	40-50	1	0	1	0													BRAF	c.1799T>A	p.(Val600Glu)	39	5
Tumor_183	Colorectal carcinoma		98.1818	Histological	50	1	0	2	0													TP53	c.742C>T	p.(Arg248Trp)	30	5	TP53	c.844C>T	p.(Arg282Trp)	27	5																no dMMR
Tumor_184	Miscellaneous	Granular cell tumor	100.901	Histological	90	1	0	0	0
Tumor_185	Lung cancer		73.15	Histological	20-40	1	NA	1	0													TP53	c.395A>G	p.(Lys132Arg)	6	4
Tumor_186	Miscellaneous	Thyroid Cancer	5.705	Histological	80	1	NA	1	0													BRAF	c.1799T>A	p.(Val600Glu)	45	5
Tumor_187	Lung cancer		4.41	Histological	20-25	1	NA	0	0
Tumor_188	Melanoma		35	Histological	70	1	NA	1	0													ROS1	c.5827G>A	p.(Glu1943Lys)	12	3
Tumor_189	Lung cancer		5.11	Cytological	30	1	NA	1	1	MDM2	3	10	15.3333									EGFR	c.2573T>G	p.(Leu858Arg)	5	5
Tumor_190	Lung cancer		117.6	Histological	60-70	1	NA	1	0													TP53	c.856G>A	p.(Glu286Lys)	79	4
Tumor_191	GIST		60.9	Histological	80	1	NA	1	0													KIT	c.1713_1754dup	p.(Asp572_Pro585dup)	16	4
Tumor_192	Miscellaneous	Prostate carcinoma	108.5	Histological	80	1	0	0	0
Tumor_193	Miscellaneous	Thyroid Cancer	83.6364	Histological	70	1	0	1	0													BRAF	c.1799T>A	p.(Val600Glu)	41	5
Tumor_194	Miscellaneous	Prostate carcinoma	70	Histological	70	1	0	0	0
Tumor_195	Miscellaneous	Ovarian cancer	79.8799	Histological	60	1	0	1	0													TP53	c.920-2del	p.?	63	4S
Tumor_196	Miscellaneous	Salivary gland cancer - adenoid cystic carcinoma	84	Histological	40-50	1	0	0	0
Tumor_197	Lung cancer		131.25	Histological	10-20	1	NA (tumorload <30%)	1	0													TP53	c.820G>C	p.(Val274Leu)	80	3
Tumor_198	Miscellaneous	Thyroid Cancer	126.126	Histological	80	1	0	2	0													BRAF	c.1799T>A	p.(Val600Glu)	35	5	PIK3CA	c.1624G>A	p.(Glu542Lys)	14	5
Tumor_199	Lung cancer		14	Histological	30	1	NA	1	0													KRAS	c.34G>T	p.(Gly12Cys)	24	5
Tumor_200	Lung cancer		77.7	Histological	60-70	1	NA	2	0													TP53	c.817C>T	p.(Arg273Cys)	77	4	PTEN	c.534T>A	p.(Tyr178*)	78	5
Tumor_201	Miscellaneous	Prostate carcinoma	70	Histological	90	1	0	1	0													TP53	c.832C>T	p.(Pro278Ser)	46	5
Tumor_202	GIST		115.269	Histological	60-70	1	NA	1	0													KIT	c.1668_1679del	p.(Gln556_Val560delinsHis)	44	4
Tumor_203	Lung cancer		27.3	Histological	10-20	1	NA	0	0
Tumor_204	GIST		16.66	Cytological	70-80	1	NA	1	0													KIT	c.1679T>A	p.(Val560Asp)	41	4
Tumor_205	Melanoma		92.7273	Histological	50	1	NA	2	0													BRAF	c.1799T>A	p.(Val600Glu)	16	5	TP53	c.637C>T	p.(Arg213*)	29	5
Tumor_206	Colorectal carcinoma		107.273	Histological	60	1	0	1	0													KRAS	c.35G>A	p.(Gly12Asp)	28	5																					NA (age >70 years)
Tumor_207	Miscellaneous	Urothelial carcinoma	75.4545	Histological	30	1	0	0	0
Tumor_208	Miscellaneous	Sarcoma	155.455	Histological	70-80	1	0	1	1	KRAS	4	15	10									KRAS	c.53C>A	p.(Ala18Asp)	10	3
Tumor_209	Lung cancer		<3,5	Histological	40	1	NA	2	0													EGFR	c.2236_2250del	p.(Glu746_Ala750del)	27	5	TP53	c.527G>T	p.(Cys176Phe)	12	4
Tumor_210	Lung cancer		<3,5	Cytological	50	0 (insufficient DNA quantity/quality)	NA	NA	NA
Tumor_211	Melanoma		95.2	Histological	50	1	NA	1	0													BRAF	c.1799T>A	p.(Val600Glu)	31	5
Tumor_212	Melanoma		116.9	Histological	10-20	1	NA	1	1	BRAF	6.1	17	70									BRAF	c.1798_1799delinsAA	p.(Val600Lys)	89	5
Tumor_213	Lung cancer		127.4	Histological	60	1	NA	2	0													EGFR	c.2573T>G	p.(Leu858Arg)	25	5	EGFR	c.2369C>T	p.(Thr790Met)	3	5
Tumor_214	Melanoma		87.2372	Histological	70	1	NA	2	0													BRAF	c.1799T>A	p.(Val600Glu)	36	5	TP53	c.580C>T,	p.(Leu194Phe)	91	4
Tumor_215	Lung cancer		36.4	Histological	80	1	NA	0	0
Tumor_216	Miscellaneous	Salivary gland cancer - adenoid cystic carcinoma	123.636	Histological	95	1	0	0	0
Tumor_217	Lung cancer		64.4	Histological	20-30	0 (insufficient reads for reliable variant detection)	NA	NA	NA
Tumor_218	Melanoma		35	Histological	50	1	NA	3	0													EGFR	c.2305_2306delinsAA	p.(Val769Lys)	23	3	NRAS	c.181C>A	p.(Gln61Lys)	21	5	RAF1	c.781C>T	p.(Pro261Ser)	16	5
Tumor_219	Colorectal carcinoma		115.5	Histological	40	1	0	2	0													KRAS	c.35G>T	p.(Gly12Val)	29	5	TP53	c.714_731del	p.(Asn239_Gly244del)	24	4																no dMMR
Tumor_220	Miscellaneous	Thymoma	91.7	Histological	80	1	NA	0	0
Tumor_221	Melanoma		78.8288	Histological	60	1	NA	1	0													BRAF	c.1795_1797dup	p.(Thr599dup)	27	4
Tumor_222	Lung cancer		72.8	Histological	15	1	NA	2	0													KRAS	c.35G>C	p.(Gly12Ala)	10	5	TP53	c.415A>G	p.(Lys139Glu)	14	3
Tumor_223	Lung cancer		18.83	Cytological	50	1	NA	2	0													PIK3CA	c.1624G>A	p.(Glu542Lys)	56	5	PTEN	c.661A>T	p.(Lys221*)	89	5
Tumor_224	Colorectal carcinoma		143.636	Histological	10-20	1	NA (tumorload <30%)	2	0													NRAS	c.182_186delinsTAGAT	p.(Gln61_Glu62delinsLeuAsp)	39	5	TP53	c.607G>T	p.(Val203Leu)	31	3																no dMMR
Tumor_225	Miscellaneous	Urachal carcinoma	115.269	Histological	60	1	0	1	1	FGFR2	54	188	178.667									TP53	c.461del	p.(Gly154fs)	84	5
Tumor_226	Lung cancer		30.1	Histological	10-20	1	NA	1	0													TP53	c.560-2A>C	p.?	48	5S
Tumor_227	Miscellaneous	Squamous cell carcinoma	5.88	Histological	20-40	1	NA (tumorload <30%)	4	0													DDR2	c.1592G>A	p.(Gly531Glu)	19	3	ROS1	c.6234_6235delinsTC	p.(Arg2078_Asp2079delinsSerHis)	14	3	TP53	c.757A>G	p.(Thr253Ala)	18	3	ROS1	c.6356G>A	p.(Gly2119Glu)	13	PA3
Tumor_228	Miscellaneous	Myoepithelioma	36.4	Histological	60	0 (insufficient DNA quality; decalcified tissue)	NA	NA	NA
Tumor_229	Miscellaneous	Thyroid Cancer	111.078	Histological	90	1	NA	1	0													NRAS	c.182A>G	p.(Gln61Arg)	40	5
Tumor_230	Miscellaneous	Mesothelioma	68.9394	Histological	40	1	0	0	0
Tumor_231	Miscellaneous	Prostate carcinoma	134.545	Histological	60	1	0	0	0
Tumor_232	Lung cancer		21.42	Cytological	40-50	1	NA	1	0													TP53	c.483dup	p.(Ile162fs)	20	5
Tumor_233	Miscellaneous	Tumor of unknown primary origin	127.844	Histological	80	1	NA	2	0													HRAS	c.181C>A	p.(Gln61Lys)	28	5	PIK3CA	c.3140A>G	p.(His1047Arg)	24	5
Tumor_234	Lung cancer		75.4545	Histological	30	1	NA	2	0													EGFR	c.2156G>C	p.(Gly719Ala)	13	5	TP53	c.610G>T	p.(Glu204*)	15	5
Tumor_235	Miscellaneous	Prostate carcinoma	85.4	Histological	90	1	0	0	0
Tumor_236	Colorectal carcinoma		120.75	Histological	30-40	1	0	1	0													TP53	c.818G>A	p.(Arg273His)	54	5																					no dMMR
Tumor_237	Miscellaneous	Prostate carcinoma	54.25	Histological	40	1	0	1	0													AKT1	c.49G>A	p.(Glu17Lys)	41	5
Tumor_238	Miscellaneous	Breast cancer	92.4	Histological	60	1	0	1	1	EGFR	50.4	239	166.667									TP53	c.713G>A	p.(.Cys238Tyr)	51	5
Tumor_239	Lung cancer		33.18	Histological	10-20	1	NA	1	0													TP53	c.818G>A	p.(Arg273His)	2	5
Tumor_240	Lung cancer		8.4	Cytological	40	1	NA	2	0													KRAS	c.35G>T	p.(Gly12Val)	49	5	TP53	c.743G>A	p.(Arg248Gln)	28	5
Tumor_241	Melanoma		133	Histological	60	1	NA	2	0													BRAF	c.1454T>G	p.(Leu485Trp)	18	3	HRAS	c.38G>T	p.(Gly13Val)	32	5
Tumor_242	Lung cancer		83.033	Histological	50-60	1	NA	0	0
Tumor_243	Lung cancer		68.7425	Histological	30-40	1	NA	1	1	FGFR1	3.7	11	17.4286									TP53	c.920-2A>T	p.?	42	4S
Tumor_244	Colorectal carcinoma		43.75	Histological	20	1	NA (tumorload <30%)	0	0																																						no dMMR
Tumor_245	Lung cancer		134.4	Histological	60-70	1	NA	2	0													BRAF	c.1799T>A	p.(Val600Glu)	31	5	TP53	c.413C>T	p.(Ala138Val)	47	5
Tumor_246	Miscellaneous	Angiosarcoma	127.4	Histological	70	1	0	0	0
Tumor_247	GIST		69.65	Histological	20	1	NA	1	0													PDGFRA	c.2525A>T	p.(Asp842Val)	8	5
Tumor_248	Miscellaneous	Prostate carcinoma	135.1	Histological	70	1	NA	1	0													TP53	c.425del	p.(Pro142fs)	31	5
Tumor_249	Lung cancer		119.875	Histological	70	1	NA	2	0													TP53	c.839G>T	p.(Arg280Ile)	46	4
Tumor_250	Lung cancer		107.1	Histological	30	1	NA	1	0													EGFR	c.2236_2250del	p.(Glu746_Ala750del)	28	5
Tumor_251	Miscellaneous	Salivary gland cancer	100.909	Histological	40	1	0	0	0
Tumor_252	Lung cancer		101.818	Histological	40	1	NA	1	1	PIK3CA	8.1	27	37.5									TP53	c.475G>C	p.(Ala159Pro)	52	4
Tumor_253	Miscellaneous	Prostate carcinoma	141.818	Histological	80	1	0	0	0
Tumor_254	Miscellaneous	Prostate carcinoma	20.37	Histological	<70	1	0	0	0
Tumor_255	Miscellaneous	Salivary gland cancer - salivary duct carcinoma	97.2727	Histological	50-70	1	0	1	2	ERBB2	18.1	88	59	MDM2	4.6	19	14					TP53	c.267dup	p.(Ser90fs)	31	5
Tumor_256	Colorectal carcinoma		75.6	Histological	45	1	0	0	0																																						no dMMR
Tumor_257	Miscellaneous	Esophageal cancer	98.1818	Histological	40	1	0	1	0													PIK3CA	c.1637A>T	p.(Gln546Leu)	5	4
Tumor_258	Miscellaneous	Salivary gland cancer - salivary duct carcinoma	113.75	Histological	40-50	1	0	2	0													TP53	c.326dup	p.(Arg110fs)	52	5	PIK3CA	c.1633G>A	p.(Glu545Lys)	40	5
Tumor_259	Melanoma		88.375	Histological	80	1	NA	3	0													IDH1	c.394C>T	p.(Arg132Cys)	22	5	ALK	c.3421G>A	p.(Asp1141Asn)	19	5	ROS1	c.6062C>T	p.(Pro2021Leu)	29	3
Tumor_260	Lung cancer		<3,5	Cytological	20-30	1	NA	2	0													PIK3CA	c.1633G>A	p.(Glu545Lys)	12	5	TP53	c.920-3_920-1delinsAA	p.?	23	4S
Tumor_261	Miscellaneous	Prostate carcinoma	6.405	Histological	50-30	1	0	1	0													TP53	c.743G>A	p.(Arg248Gln)	28	5
Tumor_262	Miscellaneous	Prostate carcinoma	119	Histological	90	1	0	1	0													TP53	c.782+1G>A	p.?	83	4S
Tumor_263	Colorectal carcinoma		117.25	Histological	10-20	1	NA (tumorload <30%)	1	1	ERBB2	5.6	24	63.3333									TP53	c.524G>A	p.(Arg175His)	50	5																					no dMMR
Tumor_264	Lung cancer		28.56	Histological	40-50	1	NA	2	0													TP53	c.467G>C	p.(Arg156Pro)	4	4	TP53	c.701A>C	p.(Tyr234Ser)	43	4
Tumor_265	Lung cancer		42.7	Cytological	20-30	1	NA	2	0													TP53	c.743G>T	p.(Arg248Leu)	12	4	KRAS	c.34G>T	p.(Gly12Cys)	15	5
Tumor_266	Lung cancer		56	Histological	60-70	1	NA	5	0													TP53	c.523C>G	p.(Arg175Gly)	18	4	MAP2K1	c.676A>G	p.(Thr226Ala)	35	3	TP53	c.377A>G	p.(Tyr126Cys)	25	4	PTEN	c.493G>T	p.(Gly165*)	47	5	POLE	c.1024C>T	p.(His342Tyr)	39	3
Tumor_267	Melanoma		75.4545	Histological	90	1	NA	1	0													BRAF	c.1798_1799delinsAA	p.(Val600Lys)	42	5
Tumor_268	Miscellaneous	Endometrial carcinoma	118.182	Histological	70	1	NA	5	0													KRAS	c.35G>A	p.(Gly12Asp)	35	5	PIK3CA	c.3193C>T	p.(His1065Tyr)	31	3	PTEN	c.389G>A	p.(Arg130Gln)	25	4	PTEN	c.389G>C	p.(Arg130Pro)	53	PA4	TP53	c.916C>T	p.(Arg306*)	34	5
Tumor_269	Miscellaneous	Salivary gland cancer - salivary duct carcinoma	67.0659	Histological	70	1	0	2	0													PIK3CA	c.3140A>G	p.(His1047Arg)	45	5	TP53	c.743G>A	p.(Arg248Gln)	56	5
Tumor_270	Lung cancer		34.72	Histological	20	1	NA	1	0													ERBB2	c.2313_2324del	p.(Tyr772_Ala775del)	25	4
Tumor_271	Miscellaneous	Prostate carcinoma	25.06	Histological	60	1	0	0	0
Tumor_272	Miscellaneous	Ovarian cancer	35	Histological	50	1	NA	1	0													TP53	c.560del	p.(Gly187fs)	59	5
Tumor_273	Miscellaneous	Ovarian cancer	57.75	Histological	20-25	1	NA	1	0													TP53	c.736del	p.(Met246fs)	14	5
Tumor_274	Lung cancer		67.9042	Histological	30-40	1	NA	1	0													EGFR	c.2573T>G	p.(Leu858Arg)	59	5
Tumor_275	Miscellaneous	Salivary gland cancer - adenoid cystic carcinoma	111.078	Histological	90	1	0	0	0
Tumor_276	Lung cancer		105.455	Histological	25	1	NA	1	0													TP53	c.536A>G	p.(His179Arg)	14	4
Tumor_277	Lung cancer		88.375	Histological	40-50	1	NA	1	0													TP53	c.488A>G	p.(Tyr163Cys)	56	5
Tumor_278	Colorectal carcinoma		83.475	Histological	40	1	0	1	0													KRAS	c.34G>T	p.(Gly12Cys)	26	5																					no dMMR
Tumor_279	Colorectal carcinoma		69.5808	Histological	30	1	NA	1	0													BRAF	c.1799T>A	p.(Val600Glu)	28	5																					MLH1 + PMS2 loss
Tumor_280	Colorectal carcinoma		98	Histological	20	1	NA (tumorload <30%)	2	0													KRAS	c.35G>T	p.(Gly12Val)	27	5	TP53	c.536_537del	p.(His179fs)	36	5																no dMMR
Tumor_281	Lung cancer		64.05	Histological	50	1	NA	1	0													TP53	c.559+1G>T	p.?	32	5S
Tumor_282	Miscellaneous	Prostate carcinoma	78.75	Histological	60-70	1	0	1	0													TP53	c.591_592delinsAT	p.(Glu198*)	51	5
Tumor_283	Lung cancer		138.25	Histological	30-40	1	NA	2	0													EGFR	c.2239_2248delinsC	p.(Leu747_Ala750delinsPro)	20	5	TP53	c.1015G>T	p.(Glu339*)	17	5
Tumor_284	Miscellaneous	Endometrial carcinoma	113.174	Histological	50	1	0	2	0													PIK3CA	c.1636C>A	p.(Gln546Lys)	59	5	TP53	c.580C>T	p.(Leu194Phe)	36	4
Tumor_285	Miscellaneous	Teratoma	70	Histological	80	1	0	0	0
Tumor_286	Colorectal carcinoma		86.3473	Histological	60	1	0	4	0													ERBB2	c.929C>T	p.(Ser310Phe)	33	5	PIK3CA	c.1624G>A	p.(Glu542Lys)	31	5	KRAS	c.34G>A	p.(Gly12Ser)	29	5	TP53	c.818G>A	p.(Arg273His)	46	5						no dMMR
Tumor_287	Miscellaneous	Prostate carcinoma	61.25	Histological	50	1	0	1	0													TP53	c.833C>G	p.(Pro278Arg)	68	5
Tumor_288	Melanoma		67.0659	Histological	90	1	NA	1	0													NRAS	c.182_183delinsTG	p.(Gln61Leu)	24	5
Tumor_289	Miscellaneous	Thyroid Cancer	70	Histological	80	1	0	0	0
Tumor_290	Lung cancer		<3,5	Cytological	30	1	NA	2	0													TP53	c.725G>T	p.(Cys242Phe)	34	4	DDR2	c.1801C>A	p.(Gln601Lys)	7.1	3
Tumor_291	Lung cancer		27.65	Histological	50	1	0	1	0													KRAS	c.34G>T	p.(Gly12Cys)	53	5
Tumor_292	Miscellaneous	Squamous cell carcinoma	92.6347	Histological	80	1	0	1	0													TP53	c.737T>C	p.(Met246Thr)	43	4
Tumor_293	GIST		109.375	Histological	40	1	NA	1	0													PDGFRA	c.2499_2525dup	p.(Arg841_Asp842ins9)	12	4
Tumor_294	Lung cancer		50.75	Histological	20	1	NA	1	0													TP53	c.707A>G	p.(Tyr236Cys)	20	5
Tumor_295	Colorectal carcinoma		72.515	Histological	40	1	0	2	0													KRAS	c.35G>A	p.(Gly12Asp)	27	5	TP53	c.584T>C	p.(Ile195Thr)	36	4																NA (external sample)
Tumor_296	Lung cancer		139.3	Cytological	50	1	NA	1	0													TP53	c.892G>T	p.(Glu298*)	74	5
Tumor_297	Miscellaneous	Prostate carcinoma	76.125	Histological	100	1	0	0	0
Tumor_298	Miscellaneous	Sarcoma	82.2727	Histological	90	1	0	0	0
Tumor_299	Miscellaneous	Salivary gland cancer - adenoid cystic carcinoma	130.9	Histological	80	1	0	0	0
Tumor_300	Miscellaneous	Neuroendocrine tumor	85.4	Histological	60	1	0	1	0													TP53	c.818G>A	p.(Arg273His)	74	5
Tumor_301	Melanoma		35	Histological	50-60	1	NA	3	0													KRAS	c.182_184delinsTAA	p.(Gln61_Glu62delinsLeuLys)	22	4	BRAF	c.1442C>G	p.(Ala481Gly)	19	3	RAF1	c.776_777delinsTT	p.(Ser259Phe)	20	4
Tumor_302	Melanoma		113.4	Histological	70	1	NA	1	0													BRAF	c.1799T>A	p.(Val600Glu)	62	5
Tumor_303	Melanoma		110.909	Histological	80	1	NA	1	0													BRAF	c.1799T>A	p.(Val600Glu)	52	5
Tumor_304	Lung cancer		81.7365	Histological	30	1	NA	1	0													KRAS	c.34G>T	p.(Gly12Cys)	23	5
Tumor_305	Lung cancer		95.2	Histological	70	1	NA	3	0													PTEN	c.985A>T	p.(Asn329Tyr)	14	3	MAP2K1	c.167A>C	p.(Gln56Pro)	54	4	TP53	c.461G>T	p.(Gly154Val)	52	4
Tumor_306	Miscellaneous	Urothelial carcinoma	124.6	Histological	50	1	NA	3	0													ERBB2	c.1958C>G	p.(Ser653Cys)	81	4	ERBB2	c.2025C>G	p.(Ile675Met)	82	3	TP53	c.1006G>T	p.(Glu336*)	65	5
Tumor_307	Miscellaneous	Salivary gland cancer - salivary duct carcinoma	53.2	Histological	50	1	0	1	0													AKT3	c.66G>A	p.(Trp22*)	16	3
Tumor_308	Miscellaneous	Salivary gland cancer - salivary duct carcinoma	79.6407	Histological	40	1	0	1	0													TP53	c.626_627del	p.(Arg209fs)	23	5
Tumor_309	Miscellaneous	Salivary gland cancer - mucoepidermoid carcinoma	125.125	Histological	30-40	1	NA	0	1	FGFR3	3.5	8	16.2857
Tumor_310	Colorectal carcinoma		119	Histological	60	1	0	2	0													BRAF	c.1799T>A	p.(Val600Glu)	33	5	TP53	c.451C>T	p.(Pro151Ser)	60	5																NA (age >70 years)
Tumor_311	Miscellaneous	Salivary gland cancer	67.0659	Histological	60	1	NA	1	0													BRAF	c.1798_1803del	p.(Val600_Lys601del)	42	3
Tumor_312	Miscellaneous	Choriocarcinoma	105.455	Histological	50-60	1	0	0	0
Tumor_313	Colorectal carcinoma		75.4491	Histological	80	1	0	2	0													GNAS	c.602G>A	p.(Arg201His)	58	5	TP53	c.818G>A	p.(Arg273His)	58	5																NA (external sample)
Tumor_314	Miscellaneous	Prostate carcinoma	45.85	Histological	30	1	NA	0	0
Tumor_315	Miscellaneous	Prostate carcinoma	54.25	Histological	60	1	0	0	0
Tumor_316	Miscellaneous	Prostate carcinoma	92.4	Histological	80	1	NA	1	0													PIK3CA	c.1633G>C	p.(Glu545Gln)	47	5
Tumor_317	Miscellaneous	Leiomyosarcoma	103.6	Histological	70	1	NA	0	0
Tumor_318	GIST		87.2372	Histological	70	1	NA	1	0													KIT	c.1504_1509dup	p.(Ala502_Tyr503dup)	46	4
Tumor_319	Lung cancer		45.5	Histological	20	1	NA	0	0
Tumor_320	Colorectal carcinoma		104.3	Histological	30-40	1	0	1	0													TP53	c.743G>A	p.(Arg248Gln)	39	5																					NA (external sample)
Tumor_321	Lung cancer		121.625	Histological	70	1	NA	1	0													BRAF	c.1406G>C	p.(Gly469Ala)	16	5
Tumor_322	Miscellaneous	Ovarian cancer	91	Histological	30-40	1	NA	1	0													TP53	c.930del	p.(Asn310fs)	20	5
Tumor_323	Melanoma		98.0838	Histological	70	1	0	2	0													BRAF	c.1799T>A	p.(Val600Glu)	62	5	TP53	c.674T>C	p.(Val225Ala)	43	3
Tumor_324	Melanoma		105	Histological	80	1	0	2	0													BRAF	c.1799T>A	p.(Val600Glu)	81	5	PTEN	c.638del	p.(Pro213fs)	61	4
Tumor_325	Lung cancer		26.6	Histological	<15	1	NA (tumorload <30%)	0	0
Tumor_326	Lung cancer		134.4	Histological	60	1	0	2	0													TP53	c.164del	p.(Thr55fs)	46	5	MET	c.3082G>T	p.(Asp1028Tyr)	50	4S
Tumor_327	Lung cancer		6.265	Histological	20	1	NA (tumorload <30%)	1	0													KRAS	c.183A>C	p.(Gln61His)	15	5
Tumor_328	Lung cancer		76.7267	Histological	35	1	0	1	0													TP53	c.820G>T	p.(Val274Phe)	31	3
Tumor_329	Lung cancer		105.105	Histological	30	1	0	2	0													KRAS	c.34G>T	p.(Gly12Cys)	26	5	TP53	c.844C>T	p.(Arg282Trp)	15	5
Tumor_330	Miscellaneous	Sarcoma	88.2883	Histological	60	1	NA	0	0
Tumor_331	Lung cancer		92.4	Cytological	60	1	0	1	0													TP53	c.994-2A>G	p.?	68	5S
Tumor_332	Miscellaneous	Pancreatic cancer	116.375	Histological	50	1	0	6	0													ERBB2	c.929C>T	p.(Ser310Phe)	15	5	GNAS	c.601C>T	p.(Arg201Cys)	16	5	KRAS	c.183A>C	p.(Gln61His)	17	5	MAP2K1	c.316G>A	p.(Ala106Thr)	17	PA4	POLE	c.1231G>T	p.(Val411Leu)	17	4
Tumor_333	Lung cancer		36.4	Histological	35	1	0	2	0													KRAS	c.34G>T	p.(Gly12Cys)	6.5	5	TP53	c.892G>T	p.(Glu298*)	5.1	5
Tumor_334	Miscellaneous	Salivary gland cancer - salivary duct carcinoma	106.886	Histological	50-60	1	0	1	0													TP53	c.626_627del	p.(Arg209fs)	29	5
Tumor_335	Lung cancer		79.8	Histological	10-20	1	NA (tumorload <30%)	1	0													KRAS	c.34G>T	p.(Gly12Cys)	29	5
Tumor_336	Miscellaneous	Synovial sarcoma	119.875	Histological	80	1	0	0	0
Tumor_337	Colorectal carcinoma		83.033	Histological	30-40	1	0	1	1	FGFR3	3.6	8	16.8571									TP53	c.517G>A	p.(Val173Met)	48	4																					NA (age >70 years)
Tumor_338	Colorectal carcinoma		130.9	Histological	30-40	1	0	2	0													KRAS	c.34G>T	p.(Gly12Cys)	36	5	PIK3CA	c.1636C>A	p.(Gln546Lys)	24	5																NA (age >70 years)
Tumor_339	Melanoma		96.4072	Histological	50	1	0	1	0													NRAS	c.182A>G	p.(Gln61Arg)	63	5
Tumor_340	Lung cancer		71.75	Histological	30	1	0	1	0													TP53	c.461G>T	p.(Gly154Val)	4.5	4
Tumor_341	Melanoma		99.4	Histological	40-50	1	0	3	0													GNA11	c.638G>A	p.(Arg213Gln)	28	3	GNAS	c.601C>T	p.(Arg201Cys)	22	5	TP53	c.528C>G	p.(Cys176Trp)	45	4
Tumor_342	Melanoma		35	Histological	80-90	1	0	1	0													KIT	c.2471_2479del	p.(Val824_Lys826del)	52	4
Tumor_343	Lung cancer		28.84	Histological	50-60	1	0	1	0													KRAS	c.34G>T	p.(Gly12Cys)	42	5
Tumor_344	Melanoma		93.8	Histological	80-90	1	0	1	0													NRAS	c.182A>G	p.(Gln61Arg)	70	5
Tumor_345	Melanoma		142.515	Histological	70	1	0	2	0													NRAS	c.182A>G	p.(Gln61Arg)	26	5	JAK2	c.1849G>T	p.(Val617Phe)	42	5
Tumor_346	Miscellaneous	Prostate carcinoma	85.4	Histological	60	1	0	1	0													TP53	c.-29+2T>C	p.?	54	5S
Tumor_347	Miscellaneous	Bladder cancer	68.3183	Histological	70	1	0	1	0													TP53	c.677_686del	p.(Gly226fs)	68	5
Tumor_348	Lung cancer		16.52	Histological	60	1	0	3	0													KRAS	c.37G>T	p.(Gly13Cys)	77	5	EGFR	c.2303G>T	p.(Ser768Ile)	34	5	TP53	c.743G>A	p.(Arg248Gln)	64	5
Tumor_349	Miscellaneous	Ovarian cancer	123.2	Histological	50	1	0	1	0													TP53	c.814G>A	p.(Val272Met)	58	4
Tumor_350	Melanoma		13.72	Histological	50	1	0	3	0													NRAS	c.35G>A	p.(Gly12Asp)	54	5	ARAF	c.641C>A	p.(Ser214Tyr)	47	4	MAP2K1	c.607G>A	p.(Glu203Lys)	14	4
Tumor_351	Miscellaneous	Pleomorphic Xanthoastrocytoma	133	Histological	30	1	0	0	0
Tumor_352	Lung cancer		95.9	Histological	60	1	0	2	0													KRAS	c.34G>T	p.(Gly12Cys)	62	5	TP53	c.1051A>T	p.(Lys351*)	63	5
Tumor_353	Melanoma		75.6757	Histological	90	1	0	2	0													BRAF	c.1799T>A	p.(Val600Glu)	40	5	TP53	c.722_723delinsTT	p.(Ser241Phe)	70	4
Tumor_354	Miscellaneous	Ovarian cancer	70	Histological	50-60	1	0	1	0													TP53	c.584T>C	p.(Ile195Thr)	58	4
Tumor_355	Miscellaneous	Perivascular Epithelioid Cell Tumor	10.78	Histological	70	1	0	0	0
Tumor_356	Miscellaneous	Thyroid Cancer	114.625	Histological	90	1	0	0	0
Tumor_357	Miscellaneous	Salivary gland cancer - salivary duct carcinoma	126	Histological	40-60	1	0	1	0													TP53	c.403T>C	p.(Cys135Arg)	20	4
Tumor_358	Lung cancer		18.76	Histological	40	1	0	1	1	FGFR1	3.9	12	16.5									TP53	c.714dup	p.(Asn239*)	40	5
Tumor_359	Miscellaneous	Prostate carcinoma	7.21	Histological	<30	0 (insufficient reads for reliable variant detection)	NA	NA	NA
Tumor_360	Miscellaneous	Prostate carcinoma	70.35	Histological	20	1	NA (tumorload <30%)	0	0
Tumor_361	Miscellaneous	Renal cell carcinoma	87.1856	Histological	50	1	0	0	0
Tumor_362	Miscellaneous	Adrenal gland cancer	105	Histological	90	1	0	1	0													TP53	c.757A>G	p.(Thr253Ala)	53	3
Tumor_363	Lung cancer		123.375	Histological	90	1	0	3	0													KRAS	c.34G>T	p.(Gly12Cys)	33	5	BRAF	c.1406G>C	p.(Gly469Ala)	59	5	TP53	c.839_861delinsCAGACCGGCGCACAAAGGAAAAA	p.(Arg280_Glu287delins8)	88	4
Tumor_364	Lung cancer		8.75	Cytological	30	0 (insufficient DNA quantity/quality)	NA	NA	NA
Tumor_365	Melanoma		7.28	Histological	60	1	0	1	0													BRAF	c.1798_1799delinsAA	p.(Val600Lys)	56	5
Tumor_366	Miscellaneous	Renal cell carcinoma	35.7	Cytological	70	1	0	0	0
Tumor_367	Lung cancer		45.5	Cytological	70	1	0	2	1	FGFR1	5.4	18	14.5714									PIK3CA	c.1636C>A	p.(Gln546Lys)	38	5	TP53	c.413_431del	p.(Ala138fs)	86	5
Tumor_368	Miscellaneous	Endometrial stromal sarcoma	93.8	Histological	70-90	1	0	1	0													EGFR	c.2254T>A	p.(Ser752Thr)	52	3
Tumor_369	Miscellaneous	Cervical cancer	121.557	Histological	60	1	0	2	0													DDR2	c.2378C>G	p.(Ser793*)	41	3	PIK3CA	c.1633G>A	p.(Glu545Lys)	68	5
Tumor_370	Miscellaneous	Urothelial carcinoma	98	Histological	80	1	0	0	0
Tumor_371	Lung cancer		117.25	Histological	60	1	0	1	0													TP53	c.818G>T	p.(Arg273Leu)	31	5
Tumor_372	Lung cancer		96.25	Histological	70	1	0	1	0													TP53	c.701A>C	p.(Tyr234Ser)	64	4
Tumor_373	Miscellaneous	Prostate carcinoma	18.76	Histological	40	1	0	1	0													TP53	c.473G>T	p.(Arg158Leu)	20	5
Tumor_374	Lung cancer		92.7273	Histological	70	1	0	2	0													BRAF	c.1799T>A	p.(Val600Glu)	23	5	TP53	c.373_375delinsGCT	p.(Thr125Ala)	28	4S
Tumor_375	Miscellaneous	Glioblastoma	121.557	Histological	50-60	1	0	1	1	EGFR	8.7	37	30									TP53	c.1024C>T	p.(Arg342*)	84	5
Tumor_376	Miscellaneous	Sarcoma	80.675	Histological	80	1	0	0	0
Tumor_377	Miscellaneous	Prostate carcinoma	72.45	Histological	80	1	0	1	0													TP53	c.375G>A	p.?	54	4S
Tumor_378	Miscellaneous	Prostate carcinoma	70	Histological	80	1	0	1	0													TP53	c.824G>T	p.(Cys275Phe)	54	4
Tumor_379	Lung cancer		104.125	Cytological	90	1	0	2	2	EGFR	5.7	23	12.4444	MDM2	5.1	22	11.1111					EGFR	c.2236_2250del	p.(Glu746_Ala750del)	80	5	TP53	c.619del	p.(Asp207fs)	93	5
Tumor_380	Lung cancer		15.4	Histological	60	1	0	2	0													TP53	c.730G>T	p.(Gly244Cys)	42	4	MAP2K1	c.171G>T	p.(Lys57Asn)	45	5
Tumor_381	Lung cancer		110.25	Histological	20-30	1	NA	1	0													TP53	c.613T>C	p.(Tyr205His)	22	4
Tumor_382	Miscellaneous	Ceruminous carcinoma	112.462	Histological	60	1	0	1	0													PTEN	c.968dup	p.(Asn323fs)	63	5
Tumor_383	Miscellaneous	Prostate carcinoma	148.05	Histological	30	1	0	0	0
Tumor_384	Melanoma		81.5616	Histological	90	1	0	2	0													BRAF	c.1798_1799delinsAA	p.(Val600Lys)	43	5	PTEN	c.491dup	p.(Val166fs)	78	5
Tumor_385	Lung cancer		75.4545	Histological	40	1	0	1	0													TP53	c.461G>T	p.(Gly154Val)	12	4
Tumor_386	Miscellaneous	Thyroid Cancer	10.57	Cytological	70	1	0	2	0													NRAS	c.182A>G	p.(Gln61Arg)	29	5	TP53	c.815_817dup	p.(Val272_Arg273insLeu)	63	4
Tumor_387	Lung cancer		7.35	Histological	10-20	1	NA (tumorload <30%)	1	0													KRAS	c.34G>T	p.(Gly12Cys)	33	5
Tumor_388	Lung cancer		127.4	Histological	90	1	0	1	0													PTEN	c.491del	p.(Lys164fs)	64	5
Tumor_389	Miscellaneous	Pituitary Adenoma	113.174	Histological	70	1	0	0	0
Tumor_390	Melanoma		81.55	Histological	80	1	0	3	0													NRAS	c.36_37delinsGC	p.(Gly13Arg)	24	4	MET	c.1132G>A	p.(Val378Ile)	68	3	PDGFRA	c.1706G>A	p.(Gly569Glu)	15	3
Tumor_391	Miscellaneous	Ewing sarcoma	135.8	Histological	80	1	0	0	0
Tumor_392	Miscellaneous	Sarcoma	114.545	Histological	50	1	0	3	0													KRAS	c.176C>A	p.(Ala59Glu)	34	5	MAP2K1	c.159T>G	p.(Phe53Leu)	3.8	4	RAF1	c.770C>T	p.(Ser257Leu)	7.9	5
Tumor_393	Lung cancer		68.7425	Histological	30	1	0	1	0													KRAS	c.35G>T	p.(Gly12Val)	33	5
Tumor_394	Lung cancer		76.8182	Histological	50	1	0	1	0													BRAF	c.1799T>A	p.(Val600Glu)	13	5
Tumor_395	Miscellaneous	Non-Seminomatous Germ Cell Tumor	132.727	Histological	50	1	0	0	0
Tumor_396	Colorectal carcinoma		109.091	Histological	70	1	0	2	0													KRAS	c.34G>A	p.(Gly12Ser)	60	5	TP53	c.524G>A	p.(Arg175His)	62	5																NA (age >70 years)
Tumor_397	Lung cancer		86.3473	Histological	40-50	1	0	2	1	FGFR1	4.9	16	19.3333									ROS1	c.6376C>T	p.(Arg2126Trp)	44	3	TP53	c.833C>G	p.(Pro278Arg)	66	5
Tumor_398	Lung cancer		65.1	Histological	40-50	1	NA	1	0													EGFR	c.2573T>G	p.(Leu858Arg)	59	5
Tumor_399	Miscellaneous	Prostate carcinoma	112	Histological	40	1	0	1	0													TP53	c.733G>A	p.(Gly245Ser)	22	4
Tumor_400	Lung cancer		98.875	Histological	60	1	0	1	0													TP53	c.646_648delinsTTT	p.(Val216Phe)	57	4
Tumor_401	Lung cancer		128.1	Cytological	80	1	0	0	0
Tumor_402	Miscellaneous	Prostate carcinoma	26.95	Histological	10	0 (insufficient reads for reliable variant detection)	NA	NA	NA
Tumor_403	Miscellaneous	Sarcoma	138.182	Histological	30	1	0	0	0
Tumor_404	Lung cancer		99.05	Histological	30-40	1	0	1	0													TP53	c.394A>G	p.(Lys132Glu)	21	4
Tumor_405	Lung cancer		43.75	Histological	30-40	1	0	1	0													TP53	c.818G>T	p.(Arg273Leu)	21	5
Tumor_406	Lung cancer		129.091	Histological	80	1	0	2	0													BRAF	c.1777G>C	p.(Gly593Arg)	29	3	PIK3CA	c.1030G>A	p.(Val344Met)	76	4
Tumor_407	Melanoma		128.625	Histological	80	1	0	0	0
Tumor_408	Melanoma		74.6246	Histological	80-90	1	0	1	0													NRAS	c.182A>T	p.(Gln61Leu)	73	5
Tumor_409	Colorectal carcinoma		114.545	Histological	70	1	0	1	0													KRAS	c.38G>A	p.(Gly13Asp)	54	5																					no dMMR
Tumor_410	Lung cancer		83.3	Histological	25	1	NA (tumorload <30%)	2	0													PTEN	c.634_634+7del	p.(Asn212fs)	34	5S	TP53	c.839G>C	p.(Arg280Thr))	1.6	4
Tumor_411	Colorectal carcinoma		126	Histological	30-50	1	0	1	0													TP53	c.1024C>T	p.(Arg342*)	47	5																					NA (external sample)
Tumor_412	Lung cancer		55.65	Histological	15-30	1	NA (tumorload <30%)	2	0													PTEN	c.634_634+7del	p.(Asn212fs)	20	5S	TP53	c.839G>C	p.(Arg280Thr))	21	4
Tumor_413	Lung cancer		98.875	Histological	40-50	1	0	2	0													TP53	c.892G>T	p.(Glu298*)	16	5	TP53	c.993+1G>T	p.?	44	5S
Tumor_414	Lung cancer		47.95	Histological	60-80	1	0	1	0													KRAS	c.34G>T	p.(Gly12Cys)	33	5
Tumor_415	Miscellaneous	Ewing sarcoma	80.85	Histological	70	1	0	0	0
Tumor_416	Lung cancer		81.9	Cytological	80	Only MSI analysis possible	1	NA	NA
Tumor_417	Lung cancer		81.3174	Histological	30-40	1	0	2	0													KRAS	c.34G>T	p.(Gly12Cys)	30	5	TP53	c.743G>T	p.(Arg248Leu)	21	4
Tumor_418	Miscellaneous	Dermatofibroma	118.3	Histological	95	1	0	0	0
Tumor_419	Melanoma		75.6757	Histological	70	1	0	1	0													TP53	c.1024C>T	p.(Arg342*)	40	5
Tumor_420	Miscellaneous	Prostate carcinoma	65.8	Histological	30	1	0	1	1	ERBB2	8.8	40	54									TP53	c.573_574del	p.(Gln192fs)	34	5
Tumor_421	Miscellaneous	Cervical cancer	72.5225	Histological	70	1	0	0	0
Tumor_422	Miscellaneous	Salivary gland cancer - salivary duct carcinoma	81.3174	Histological	60	1	0	1	0													TP53	c.926_933del	p.(Pro309fs)	15	5
Tumor_423	Colorectal carcinoma		76.7267	Histological	60	1	0	1	0													TP53	c.856G>A	p.(Glu286Lys)	61	4																					NA
Tumor_424	Melanoma		35	Histological	90	1	0	2	0													BRAF	c.1400C>T	p.(Ser467Leu)	52	4	NRAS	c.181C>A	p.(Gln61Lys)	44	5
Tumor_425	Miscellaneous	Prostate carcinoma	131.25	Histological	80	1	0	0	0
Tumor_426	Lung cancer		81.7365	Histological	70-80	1	0	2	0													MAP2K1	c.595A>T	p.(Asn199Tyr)	32	3	TP53	c.469G>T	p.(Val157Phe)	92	4
Tumor_427	GIST		73.6364	Histological	60	1	0	0	0
Tumor_428	Colorectal carcinoma		100	Histological	60-70	1	0	1	1	FGFR1	3.4	10	9.38462									TP53	c.743G>A	p.(Arg248Gln)	28	5																					no dMMR
Tumor_429	Miscellaneous	Urothelial carcinoma	7.14	Histological	80	1	0	2	0													TP53	c.812_835del	p.(Glu271_Pro278del)	75	4	EGFR	c.2189T>G	p.(Leu730Arg)	47	3
Tumor_430	Colorectal carcinoma		107.273	Histological	50	1	0	2	0													KRAS	c.350A>G	p.(Lys117Arg)	71	4	TP53	c.524G>A	p.(Arg175His)	54	5																NA (age >70 years)
Tumor_431	GIST		132.036	Histological	80	1	0	1	0													KIT	c.1504_1509dup	p.(Ala502_Tyr503dup)	31	4
Tumor_432	Colorectal carcinoma		136.364	Histological	50	1	0	2	0													TP53	c.817C>T	p.(Arg273Cys)	61	4	KRAS	c.38G>A	p.(Gly13Asp)	31	5																no dMMR
Tumor_433	Melanoma		35	Histological	70	1	0	0	0
Tumor_434	Miscellaneous	Prostate carcinoma	16.94	Histological	50	1	0	0	0
Tumor_435	Lung cancer		56.35	Histological	25	1	NA (tumorload <30%)	0	0
Tumor_436	Lung cancer		77	Histological	60	1	0	0	0
Tumor_437	Miscellaneous	Salivary gland cancer - mucoepidermoid carcinoma	106.75	Histological	80	1	0	2	0													PTEN	c.951dup	p.(Leu318fs)	54	5	PTEN	c.1003C>T	p.(Arg335*)	39	5
Tumor_438	Melanoma		35	Histological	60-70	1	0	2	0													BRAF	c.1799T>A	p.(Val600Glu)	68	5	AKT3	c.49G>A	p.(Glu17Lys)	76	5
Tumor_439	Miscellaneous	Renal cell carcinoma	63	Histological	40	1	0	0	0
Tumor_440	Lung cancer		103.636	Histological	30	1	0	1	0													KRAS	c.183A>T	p.(Gln61His)	34	5
Tumor_441	Miscellaneous	Urothelial carcinoma	136.5	Histological	20	1	NA (tumorload <30%)	1	0													TP53	c.319_328delinsA	p.(Tyr107_Arg110delinsSer)	13	4
Tumor_442	Miscellaneous	Breast cancer	87.5	Histological	50	1	0	2	0													PDGFRA	c.1769G>C	p.(Arg590Thr)	12	3	PIK3CA	c.3140A>G	p.(His1047Arg)	25	5
Tumor_443	Lung cancer		149.091	Histological	40	1	0	2	0													EGFR	c.2582T>A	p.(Leu861Gln)	25	5	TP53	c.413C>T	p.(Ala138Val)	42	5
Tumor_444	Lung cancer		121.557	Histological	40	1	0	2	0													TP53	c.473G>A	p.(Arg158His)	5.9	4	TP53	c.818G>A	p.(Arg273His)	4.7	5
Tumor_445	Miscellaneous	Prostate carcinoma	127.273	Histological	70	1	0	1	0													TP53	c.637C>T	p.(Arg213*)	42	5
Tumor_446	Melanoma		101.5	Histological	80	1	0	1	0													BRAF	c.1799T>A	p.(Val600Glu)	42	5
Tumor_447	Miscellaneous	Salivary gland cancer - adenoid cystic carcinoma	87.7273	Histological	50-60	1	0	0	0
Tumor_448	Melanoma		95.9	Histological	30	1	0	2	0													TP53	c.470T>A	p.(Val157Asp)	7.1	4	BRAF	c.1799T>A	p.(Val600Glu)	6.3	5
Tumor_449	Miscellaneous	Salivary gland cancer - acinic cell carcinoma	103.075	Histological	70	1	0	1	0													TP53	c.626_627del	p.(Arg209fs)	41	5
Tumor_450	Melanoma		114.8	Histological	90	1	0	3	0													POLE	c.1252C>T	p.(Pro418Ser)	25	4	TP53	c.722C>T	p.(Ser241Phe)	27	4	TP53	c.455C>T	p.(Pro152Leu)	25	5
Tumor_451	Miscellaneous	Brenner Tumor	18.9	Histological	30-40	1	0	0	0
Tumor_452	Miscellaneous	Pancreatic cancer	70	Histological	60	1	0	1	0													KRAS	c.35G>A	p.(Gly12Asp)	5.1	5
Tumor_453	Lung cancer		79.8	Histological	30	1	0	3	0													EGFR	c.2240_2257del	p.(Leu747_Pro753delinsSer)	38	5	EGFR	c.2590G>C	p.(Ala864Pro)	31	3	TP53	c.581T>G	p.(Leu194Arg)	28	4
Tumor_454	Melanoma		83.65	Histological	90	1	0	3	0													NRAS	c.182A>T	p.(Gln61Leu)	44	5	TP53	c.820G>C	p.(Val274Leu)	87	3	PTEN	c.265_266delinsTT	p.(Pro89Phe)	62	3
Tumor_455	Lung cancer		135.1	Cytological	30-50	1	0	1	0													TP53	c.818G>T	p.(Arg273Leu)	73	5
Tumor_456	Melanoma		35	Histological	80	1	0	2	0													BRAF	c.1799T>A	p.(Val600Glu)	32	5	MTOR	c.7259C>T	p.(Ala2420Val)	25	3
Tumor_457	GIST		75.6	Cytological	40	1	0	1	0													KIT	c.1670_1675del	p.(Trp557_Val559delinsPhe)	71	5
Tumor_458	Miscellaneous	Thyroid Cancer	84.6707	Histological	80	1	0	1	0													BRAF	c.1799T>A	p.(Val600Glu)	20	5
Tumor_459	Miscellaneous	Vulvar carcinoma	81.2	Histological	70	1	0	1	0													TP53	c.475G>C	p.(Ala159Pro)	20	4
Tumor_460	Melanoma		138.182	Histological	50-60	1	0	2	0													BRAF	c.1799T>A	p.(Val600Glu)	43	5	TP53	c.704A>G	p.(Asn235Ser)	28	3
Tumor_461	Lung cancer		4.2	Cytological	20	0 (insufficient DNA quantity/quality)	NA	NA	NA
Tumor_462	Lung cancer		96.8263	Histological	95	1	0	1	3	KIT	4.4	13	9.15789	PDGFRA	3.9	19	8.10526	PIK3CA	5.9	18	2.10316	TP53	c.797del	p.(Gly266fs)	90	5
Tumor_463	Lung cancer		111.818	Histological	40	1	0	1	0													TP53	c.625A>T	p.(Arg209*)	52	5
Tumor_464	Melanoma		117.365	Histological	50	1	0	2	0													NRAS	c.182A>G	p.(Gln61Arg)	25	5	PTEN	c.471del	p.(Val158*)	39	5
Tumor_465	Lung cancer		109.375	Histological	50	1	0	2	0													GNAQ	c.548G>A	p.(Arg183Gln)	29	5	KRAS	c.34G>T	p.(Gly12Cys)	26	5
Tumor_466	Lung cancer		7.14	Cytological	70	1	0	2	0													ALK	c.3605G>T	p.(Gly1202Val)	7.9	3	TP53	c.832C>A	p.(Pro278Thr)	34	4
Tumor_467	Lung cancer		<3,5	Cytological	80	1	0	1	0													PTEN	c.473T>G	p.(Val158Gly)	23	3
Tumor_468	Miscellaneous	Salivary gland cancer - salivary duct carcinoma	105	Histological	50	1	0	2	0													HRAS	c.181C>A	p.(Gln61Lys)	47	5	PIK3CA	c.3140A>G	p.(His1047Arg)	14	5
Tumor_469	Miscellaneous	Anaplastic astrocytoma	77.1257	Histological	60	1	0	3	0													IDH1	c.395G>A	p.(Arg132His)	43	5	PDGFRA	c.1977C>G	p.(Asn659Lys)	56	4	TP53	c.637C>T	p.(Arg213*)	85	5
Tumor_470	Colorectal carcinoma		118.125	Histological	40	1	0	2	0													KRAS	c.34G>A	p.(Gly12Ser)	51	5	TP53	c.844C>T	p.(Arg282Trp)	56	5																no dMMR
Tumor_471	Colorectal carcinoma		111.078	Histological	80	1	0	1	0													NRAS	c.181C>A	p.(Gln61Lys)	41	5																					no dMMR
Tumor_472	Miscellaneous	Prostate carcinoma	112	Histological	80	1	0	0	0
Tumor_473	Lung cancer		5.6	Histological	<15	1	NA (tumorload <30%)	1	0													TP53	c.673-2A>G	p.?	9.8	5S
Tumor_474	Miscellaneous	Prostate carcinoma	77	Histological	50-60	1	0	1	0													PTEN	c.1007dup	p.(Tyr336*)	39	4
Tumor_475	Melanoma		98.7988	Histological	40	1	0	2	0													BRAF	c.1799T>A	p.(Val600Glu)	32	5	TP53	c.637_639delinsTGG	p.(Arg213Trp)	52	4
Tumor_476	Melanoma		129.94	Histological	60	1	0	5	0													BRAF	c.1798_1799delinsAA	p.(Val600Lys)	28	5	ROS1	c.6263C>T	p.(Ser2088Phe)	16	3	ROS1	c.5989G>A	p.(Glu1997Lys)	16	3	TP53	c.292C>T	p.(Pro98Ser)	23	PA5	TP53	c.479T>G	p.(Met160Arg)	25	3
Tumor_477	Melanoma		35	Histological	60	1	0	2	0													BRAF	c.1799T>A	p.(Val600Glu)	81	5	PIK3CA	c.1633G>A	p.(Glu545Lys)	5	5
Tumor_478	Miscellaneous	Sarcoma	9.47305	Histological	90	1	0	0	1	EGFR	4.4	16	9.55556
Tumor_479	Miscellaneous	Pancreatic cancer	98.1818	Histological	70	1	0	2	0													KRAS	c.35G>A	p.(Gly12Asp)	21	5	TP53	c.586C>T	p.(Arg196*)	17	5
Tumor_480	Lung cancer		52.15	Histological	30	1	0	1	0													TP53	c.517G>T	p.(Val173Leu)	30	4
Tumor_481	Melanoma		113.174	Histological	80	1	0	2	0													BRAF	c.1799T>A	p.(Val600Glu)	17	5	AKT3	c.49G>A	p.(Glu17Lys)	37	5
Tumor_482	Lung cancer		86.8	Cytological	<50	1	0	0	0
Tumor_483	Lung cancer		<3,5	Histological	30	0 (insufficient DNA quantity/quality)	NA	NA	NA
Tumor_484	Miscellaneous	Salivary gland cancer - adenoid cystic carcinoma	73.5	Histological	90	1	0	0	0
Tumor_485	Miscellaneous	Salivary gland cancer - adenoid cystic carcinoma	85.1351	Histological	70	1	0	0	0
Tumor_486	Lung cancer		57.4	Histological	60-70	0 (insufficient DNA quantity/quality)	NA	NA	NA
Tumor_487	Lung cancer		137.2	Histological	50	1	0	1	0													TP53	c.480_481delinsTT	p.(Met160_Ala161delinsIleSer)	86	3
Tumor_488	Lung cancer		49	Cytological	40-60	1	0	1	0													EGFR	c.2582T>A	p.(Leu861Gln)	46	5
Tumor_489	Melanoma		129.5	Histological	60	1	0	2	0													BRAF	c.1799T>A	p.(Val600Glu)	27	5	MAP2K1	c.606_607delinsAA	p.(Glu203Lys)	26	4
Tumor_490	Lung cancer		13.09	Histological	15	1	NA (tumorload <30%)	1	0													KRAS	c.183A>C	p.(Gln61His)	26	5
Tumor_491	Melanoma		73.5	Histological	90	1	0	3	0													BRAF	c.1798_1799delinsAA	p.(Val600Lys)	66	5	ROS1	c.6353G>A	p.(Arg2118Lys)	38	3	PTEN	c.432A>C	p.(Lys144Asn)	60	3
Tumor_492	Miscellaneous	Ovarian cancer	128.625	Histological	40	1	0	1	0													TP53	c.804delC	p.(Asn268fs)	24	5
Tumor_493	Miscellaneous	Thyroid Cancer	140	Histological	70	1	0	0	0
Tumor_494	Melanoma		108.982	Histological	70	1	0	3	0													KRAS	c.30_35dup	p.(Ala11_Gly12dup)	54	3	TP53	c.733G>C	p.(Gly245Arg)	23	4	TP53	c.1015G>A	p.(Glu339Lys)	51	3
Tumor_495	Lung cancer		107.8	Histological	25	1	NA (tumorload <30%)	1	1	EGFR	4.4	17	29.2									TP53	c.365_366del	p.(Val122fs)	74	4
Tumor_496	Lung cancer		86.8182	Histological	30	1	0	2	0													KRAS	c.35G>T	p.(Gly12Val)	20	5	TP53	c.797G>T	p.(Gly266Val)	25	4S
Tumor_497	Lung cancer		95.988	Histological	50	1	0	2	0													PTEN	c.388C>T	p.(Arg130*)	62	5	TP53	c.550_556del	p.(Asp184fs)	44	5
Tumor_498	Miscellaneous	Salivary gland cancer	72.5225	Histological	90	1	NA	0	0
Tumor_499	Lung cancer		27.3	Cytological	<15	1	NA	2	0													EGFR	c.2573T>G	p.(Leu858Arg)	3	5	PTEN	c.388C>T	p.(Arg130*)	6	5
Tumor_500	GIST		46.2	Cytological	60	1	0	1	0													KIT	c.1672_1680del	p.(Lys558_Val560del)	44	4
Tumor_501	Colorectal carcinoma		109.2	Histological	15	1	NA (tumorload <30%)	2	0													BRAF	c.1799T>A	p.(Val600Glu)	14	5	TP53	c.400T>G	p.(Phe134Val)	12	4																no dMMR
Tumor_502	Melanoma		81.3174	Histological	50	1	0	0	0
Tumor_503	Lung cancer		138.6	Cytological	15	1	NA (tumorload <30%)	1	0													TP53	c.697del	p.(His233fs)	7.7	4
Tumor_504	Lung cancer		115.269	Histological	50-60	1	0	1	0													KRAS	c.35G>C	p.(Gly12Ala)	42	5
Tumor_505	Melanoma		138.25	Histological	60	1	0	0	0
Tumor_506	Miscellaneous	Langerhans Cell Histiocytosis	116.667	Histological	70-80	1	0	1	0													MAP2K1	c.168_182del	p.(Lys57_Gly61del)	14	5
Tumor_507	Lung cancer		90.3904	Histological	90-95	1	0	0	0
Tumor_508	Miscellaneous	Histiocytic sarcoma	117.365	Histological	80	1	0	0	0
Tumor_509	Lung cancer		43.75	Histological	30	1	0	2	0													TP53	c.490A>G	p.(Lys164Glu)	37	4	TP53	c.944C>G	p.(Ser315Cys)	17	3
Tumor_510	Lung cancer		79.8	Histological	15	1	NA (tumorload <30%)	0	0
Tumor_511	Melanoma		109.2	Histological	80	1	0	2	0													BRAF	c.1799T>A	p.(Val600Glu)	36	5	IDH1	c.394C>T	p.(Arg132Cys)	16	5
Tumor_512	Miscellaneous	Thyroid Cancer	29.26	Histological	30	1	0	2	0													NRAS	c.182A>G	p.(Gln61Arg)	35	5	TP53	c.818G>T	p.(Arg273Leu)	53	5
Tumor_513	Miscellaneous	Prostate carcinoma	92.4	Histological	10-15	1	NA (tumorload <30%)	0	0
Tumor_514	Lung cancer		119	Histological	50	1	0	1	0													TP53	c.701A>G	p.(Tyr234Cys)	48	3
Tumor_515	Miscellaneous	Prostate carcinoma	96.3636	Histological	70	1	0	0	0
Tumor_516	Melanoma		35	Histological	80	1	0	0	0
Tumor_517	Miscellaneous	Vulvar carcinoma	90.125	Histological	60-70	1	0	1	0													TP53	c.844C>T	p.(Arg282Trp)	62	5
Tumor_518	Lung cancer		105.105	Histological	50	1	0	1	0													TP53	c.736A>C	p.(Met246Leu)	55	4
Tumor_519	Melanoma		35	Histological	70	1	0	1	0													BRAF	c.1799T>A	p.(Val600Glu)	35	5
Tumor_520	Melanoma		70	Histological	70	1	0	1	0													BRAF	c.1799T>A	p.(Val600Glu)	30	5
Tumor_521	Melanoma		70	Histological	60	1	0	1	0													NRAS	c.182A>G	p.(Gln61Arg)	40	5
Tumor_522	Lung cancer		117.6	Histological	30-40	1	0	1	0													TP53	c.856G>A	p.(Glu286Lys)	43	4
Tumor_523	Lung cancer		76.825	Histological	90	1	0	1	0													ALK	c.3512T>A	p.(Ile1171Asn)	26	3
Tumor_524	Lung cancer		101.856	Histological	70-80	1	0	2	0													TP53	c.455del	p.(Pro152fs)	47	5	TP53	c.920-1G>A	p.?	46	4S
Tumor_525	Colorectal carcinoma		8.54	Histological	60-80	1	0	3	0													KRAS	c.183A>C	p.(Gln61His)	34	5	PIK3CA	c.1634A>G	p.(Glu545Gly)	50	5	TP53	c.817C>T	p.(Arg273Cys)	30	4											NA (external sample)
Tumor_526	Miscellaneous	Esophageal cancer	<3,5	Cytological	30-40	1	0	1	1	MET	5.1	20	25.4286									TP53	c.488del	p.(Tyr163fs)	5.8	5
Tumor_527	Melanoma		139.3	Histological	40	1	0	3	0													BRAF	c.1799T>A	p.(Val600Glu)	24	5	IDH1	c.394C>T	p.(Arg132Cys)	13	5	PTEN	c.732_737del	p.(Gln245_Pro246del)	52	3
Tumor_528	Lung cancer		122.5	Histological	60	1	0	1	1	EGFR	9.2	40	29.3333									TP53	c.796G>T	p.(Gly266*)	40	5
Tumor_529	Lung cancer		71.4715	Histological	50	1	0	1	0													TP53	c.1024C>T	p.(Arg342*)	30	5
Tumor_530	Miscellaneous	Salivary gland cancer	123.636	Histological	50	1	0	1	0													TP53	c.672G>A	p.?	29	3S
Tumor_531	Lung cancer		119.461	Histological	40	1	0	1	0													TP53	c.818G>T	p.(Arg273Leu)	22	5
Tumor_532	Lung cancer		80	Histological	50	1	0	0	0
Tumor_533	Lung cancer		80.15	Histological	40	1	0	3	0													GNA11	c.627G>T	p.(Q209H)	16	4	KRAS	c.34G>T	p.(Gly12Cys)	43	5	TP53	c.202G>T	p.(Glu68*)	14	5
Tumor_534	Colorectal carcinoma		95.9	Histological	40	1	0	2	0													KRAS	c.35G>C	p.(Gly12Ala)	37	5	TP53	c.833C>T	p.(Pro278Leu)	44	4																NA
Tumor_535	Miscellaneous	Prostate carcinoma	70	Histological	60-70	1	0	0	0
Tumor_536	Lung cancer		65.8	Cytological	70	1	0	2	0													TP53	c.193A>T	p.(Arg65*)	23	5	TP53	c.488A>G	p.(Tyr163Cys)	34	5
Tumor_537	Lung cancer		70	Histological	70	1	0	1	0													TP53	c.422G>A	p.(Cys141Tyr)	42	4
Tumor_538	Miscellaneous	Ovarian cancer	70	Histological	60-70	1	0	1	0													TP53	c.839G>A	p.(Arg280Lys)	79	4
Tumor_539	Lung cancer		21	Histological	70	1	0	2	0													MAP2K1	c.171G>T	p.(Lys57Asn)	48	5	TP53	c.856G>A	p.(Glu286Lys)	40	4
Tumor_540	Lung cancer		24.43	Cytological	15	1	NA (tumorload <30%)	1	0													MET	c.3066_3082del	p.(Ala1023fs)	23	3
Tumor_541	Lung cancer		70	Histological	70	1	0	2	0													KRAS	c.34G>T	p.(Gly12Cys)	64	5	TP53	c.473G>A	p.(Arg158His)	31	4
Tumor_542	Miscellaneous	Hepato cystadenoma	70	Histological	60	1	0	2	0													KRAS	c.35G>T	p.(Gly12Val)	44	5	PIK3CA	c.1633G>A	p.(Glu545Lys)	24	5
Tumor_543	Lung cancer		70	Histological	70	1	0	3	0													EGFR	c.2235_2249del	p.(Glu746_Ala750del)	54	5	MET	c.2983A>G	p.(Thr995Ala)	35	3	TP53	c.731del	p.(Gly244fs)	86	5
Tumor_544	Colorectal carcinoma		70	Histological	40	1	0	2	0													TP53	c.712T>C	p.(Cys238Arg)	30	4	PIK3CA	c.3129G>A	p.(Met1043Ile)	19	4																no dMMR
Tumor_545	GIST		70	Histological	70	1	0	1	0													KIT	c.1669_1674del	p.(Trp557_Lys558del)	19	5
Tumor_546	Miscellaneous	Endometrial carcinoma	70	Histological	70	1	0	1	0													TP53	c.817C>T	p.(Arg273Cys)	67	4
Tumor_547	Lung cancer		70	Histological	25	1	NA (tumorload <30%)	2	1	EGFR	3	9.8	18									EGFR	c.2240_2254del	p.(Leu747_Thr751del)	70	5	TP53	c.641A>G	p.(His214Arg)	16	4
Tumor_548	Lung cancer		70	Histological	30	1	0	1	0													TP53	c.832C>G	p.(Pro278Ala)	25	4
Tumor_549	Melanoma		70	Histological	5	1	NA (tumorload <30%)	2	0													BRAF	c.1400C>T	p.(Ser467Leu)	3.4	4	NRAS	c.182A>G	p.(Gln61Arg)	2.1	5
Tumor_550	Miscellaneous	Salivary gland cancer	70	Histological	80	1	0	1	0													PIK3CA	c.3140A>G	p.(His1047Arg)	21	5
Tumor_551	Miscellaneous	Prostate carcinoma	70	Histological	60	1	0	0	0
Tumor_552	Melanoma		70	Histological	40	1	0	1	0													BRAF	c.1799T>A	p.(Val600Glu)	20	5
Tumor_553	Lung cancer		17.64	Cytological	30	1	0	1	0													TP53	c.480_481delinsTT	p.(Met160_Ala161delinsIleSer)	57	3
Tumor_554	Colorectal carcinoma		70	Histological	50	1	0	3	0													KRAS	c.38G>A	p.(Gly13Asp)	36	5	TP53	c.448_449insAA	p.(Thr150fs)	57	5	AKT2	c.97G>A	p.(Gly33Ser)	49	3											NA (age >70 years)
Tumor_555	Miscellaneous	Salivary gland cancer - adenoid cystic carcinoma	70	Histological	70	1	0	0	0
Tumor_556	Lung cancer		21	Cytological	10	1	NA (tumorload <30%)	2	0													EGFR	c.2239_2248delinsC	p.(Leu747_Ala750delinsPro)	11	5	TP53	c.586C>G,	p.(Arg196Gly)	11	4
Tumor_557	Lung cancer		70	Histological	30	1	0	0	0
Tumor_558	Lung cancer		68.6	Histological	80	1	0	2	0													EGFR	c.2240_2254del	p.(Leu747_Thr751del)	84	5	TP53	c.641A>G	p.(His214Arg)	26	4
Tumor_559	Colorectal carcinoma		70	Histological	20	1	NA (tumorload <30%)	2	0													KRAS	c.35G>T	p.(Gly12Val)	10	5	DDR2	c.2003G>A	p.(Arg668His)	12																	no dMMR
Tumor_560	Lung cancer		70	Cytological	10	1	NA (tumorload <30%)	0	0
Tumor_561	Miscellaneous	Thyroid Cancer	70	Histological	70	1	0	0	0
Tumor_562	Lung cancer		4.55	Cytological	15	1	NA (tumorload <30%)	1	0													TP53	c.536A>T	p.(His179Leu)	19	4
Tumor_563	Miscellaneous	Tumor of unknown primary origin	9.66	Histological	80	1	0	2	0													BRAF	c.1405G>A	p.(Gly469Arg)	34	4	TP53	c.638G>T	p.(Arg213Leu)	51	4
Tumor_564	Lung cancer		44.45	Histological	30	1	0	1	0													KRAS	c.34G>T	p.(Gly12Cys)	63	5
Tumor_565	Miscellaneous	Tumor of unknown primary origin	70	Histological	60-80	1	0	0	0
Tumor_566	Miscellaneous	Ovarian cancer	70	Histological	80-90	1	0	0	0
Tumor_567	Melanoma		70	Histological	60	1	0	1	0													NRAS	c.182A>T	p.(Gln61Leu)	22	5
Tumor_568	Lung cancer		<3,5	Cytological	90	1	0	1	0													KRAS	c.35G>C	p.(Gly12Ala)	63	5
Tumor_569	Melanoma		7.28	Histological	<30	1	0	1	0													BRAF	c.1799T>A	p.(Val600Glu)	65	5
Tumor_570	Melanoma		70	Histological	90	1	0	1	0													BRAF	c.1799T>A	p.(Val600Glu)	69	5
Tumor_571	Colorectal carcinoma		70	Histological	30	1	1	5	0													AKT2	c.62C>T	p.(Thr21Ile)	29	3	BRAF	c.1799T>A	p.(Val600Glu)	32	5	PTEN	c.469dup	p.(Glu157fs)	22	5	TP53	c.455del	p.(Pro152fs)	31	5	PTEN	c.800del	p.(Lys267fs)	23	5	MLH1 + PMS2 loss
Tumor_572	Melanoma		17.85	Histological	80	1	0	2	0													BRAF	c.1799T>A	p.(Val600Glu)	32	5	PTEN	c.408T>G	p.(Cys136Trp)	46	3
Tumor_573	Lung cancer		70	Cytological	90	1	0	0	0
Tumor_574	Lung cancer		70	Histological	70	1	0	0	0
Tumor_575	Colorectal carcinoma		70	Histological	60	1	0	2	0													BRAF	c.1799T>A	p.(Val600Glu)	34	5	TP53	c.376-1G>A	p.?	51	4S																no dMMR
Tumor_576	Lung cancer		<3,5	Histological	50	0 (insufficient DNA quantity/quality)	NA	NA	NA
Tumor_577	Miscellaneous	Ovarian cancer	67.9	Histological	60	1	0	0	0
Tumor_578	Lung cancer		10.08	Cytological	70	1	0	1	0													TP53	c.1043T>C	p.(Leu348Ser)	82	4
Tumor_579	Melanoma		35	Histological	90	1	0	1	0													BRAF	c.1799T>A	p.(Val600Glu)	43	5
Tumor_580	Lung cancer		34.58	Cytological	20	1	NA (tumorload <30%)	1	0													TP53	c.833C>G	p.(Pro278Arg)	61	5
Tumor_581	Lung cancer		70	Histological	70	1	0	1	0													KRAS	c.34G>T	p.(Gly12Cys)	20	5
Tumor_582	Lung cancer		13.3	Cytological	50	1	0	2	0													BRAF	c.1742A>G	p.(Asn581Ser)	13	4	TP53	c.775G>T	p.(Asp259Tyr)	7.7	4
Tumor_583	Melanoma		70	Histological	70	1	0	5	0													EGFR	c.2432C>T	p.(Ser811Phe)	30	3	ERBB2	c.929C>T	p.(Ser310Phe)	28	5	ROS1	c.5785C>T	p.(Pro1929Ser)	32	3	ROS1	c.6358G>A	p.(Glu2120Lys)	26	3	TP53	c.380C>T	p.(Ser127Phe)	39	4
Tumor_584	Miscellaneous	Ovarian cancer	70	Histological	60	1	0	1	0													TP53	c.637C>T	p.(Arg213*)	71	5
Tumor_585	Miscellaneous	Prostate carcinoma	70	Histological	<40	1	0	1	0													TP53	c.745A>G	p.(Arg249Gly)	30	4
Tumor_586	Lung cancer		70	Histological	90	1	0	4	1	KRAS	5.2	21	11.3333									KRAS	c.34G>T	p.(Gly12Cys)	88	5	PDGFRA	c.1951C>A	p.(Leu651Met)	37	3	PIK3CA	c.1624G>A	p.(Glu542Lys)	51	5	TP53	c.638G>T	p.(Arg213Leu)	87	4
Tumor_587	Lung cancer		70	Histological	60	1	0	1	0													TP53	c.625A>T	p.(Arg209*)	65	5
Tumor_588	Melanoma		39.55	Histological	5	0 (insufficient reads for reliable variant detection)	NA	NA	NA
Tumor_589	Lung cancer		70	Histological	80	1	0	1	0													TP53	c.517G>A	p.(Val173Met)	52	4
Tumor_590	Melanoma		70.7	Histological	70	1	0	1	0													BRAF	c.1799T>A	p.(Val600Glu)	44	5
Tumor_591	Miscellaneous	Salivary gland cancer - adenoid cystic carcinoma	70	Histological	40-50	1	0	1	0													TP53	c.650_651dup	p.(Val218fs)	54	5
Tumor_592	Lung cancer		70	Histological	60-70	1	0	1	0													TP53	c.439del	p.(Val147fs)	28	5
Tumor_593	Lung cancer		24.64	Histological	20	1	NA (tumorload <30%)	3	0													PTEN	c.388C>T	p.(Arg130*)	62	5	EGFR	c.2573T>G	p.(Leu858Arg)	37	5	TP53	c.919+2_919+13del	p.?	51	4S
Tumor_594	Colorectal carcinoma		70	Histological	40	1	0	2	0													TP53	c.358_362dup	p.(Val122fs)	24	5	TP53	c.672+1G>T	p.?	17	5S																NA (age >70 years)
Tumor_595	Lung cancer		70	Histological	20	1	NA (tumorload <30%)	2	0													TP53	c.516_554del	p.(Val173_Ser185del)	15	4	TP53	c.833C>T	p.(Pro278Leu)	16	4
Tumor_596	Miscellaneous	Salivary gland cancer - adenoid cystic carcinoma	70	Histological	60	1	0	1	0													BRAF	c.1391G>C	p.(Gly464Ala)	28	4
Tumor_597	Lung cancer		<3,5	Cytological	30	1	NA	1	0													EGFR	c.2239_2256del	p.(Leu747_Ser752del)	17	5
Tumor_598	Lung cancer		12.74	Histological	50-60	1	0	1	0													TP53	c.832C>G	p.(Pro278Ala)	49	4
Tumor_599	Lung cancer		53.2	Cytological	40	1	0	1	0													TP53	c.746G>T	p.(Arg249Met)	86	5
Tumor_600	Miscellaneous	Clear-cell sarcoma	70	Histological	80	1	0	0	0
Tumor_601	Melanoma		70	Histological	70	1	0	3	1	PDGFRA	4	19	10.5714									BRAF	c.1454T>G	p.(Leu485Trp)	62	3	KIT	c.1936T>A	p.(Tyr646Asn)	76	3	KIT	c.1964A>C	p.(Asn655Thr)	76	3
Tumor_602	Miscellaneous	Thyroid Cancer	70	Histological	20	1	NA (tumorload <30%)	2	0													NRAS	c.181C>A	p.(Gln61Lys)	31	5	TP53	c.743G>A	p.(Arg248Gln)	41	5
Tumor_603	Colorectal carcinoma		70	Histological	70	1	0	2	0													BRAF	c.1799T>A	p.(Val600Glu)	17	5	TP53	c.524G>A	p.(Arg175His)	24	5																no dMMR
Tumor_604	Miscellaneous	Sarcoma	70	Histological	95	1	0	0	0
Tumor_605	Colorectal carcinoma		70	Histological	40	1	0	2	0													PTEN	c.388C>T	p.(Arg130*)	66	5	TP53	c.916C>T	p.(Arg306*)	42	5																NA (age >70 years)
Tumor_606	Lung cancer		70	Histological	30	1	0	2	0													KRAS	c.35G>A	p.(Gly12Asp)	26	5	TP53	c.404G>A	p.(Cys135Tyr)	30	4
Tumor_607	Miscellaneous	Renal cell carcinoma	<3,5	Histological	0-50	0 (insufficient DNA quantity/quality)	NA	NA	NA
Tumor_608	Lung cancer		39.9	Histological	60	1	0	1	0													TP53	c.820G>C	p.(Val274Leu)	42	3
Tumor_609	Miscellaneous	Glioblastoma	70	Histological	>90	1	0	2	1	EGFR	17	80	37.5556									TP53	c.733G>A	p.(Gly245Ser)	42	4	TP53	c.743G>A	p.(Arg248Gln)	49	5
Tumor_610	Lung cancer		32.62	Histological	80	1	0	1	0													TP53	c.775G>T	p.(Asp259Tyr)	66	4
Tumor_611	Melanoma		35	Histological	50	1	0	1	0													KIT	c.1936T>G	p.(Tyr646Asp)	17	3
Tumor_612	Melanoma		70	Histological	80	1	0	1	0													BRAF	c.1799T>A	p.(Val600Glu)	33	5
Tumor_613	Lung cancer		70	Histological	60	1	0	2	0													EGFR	c.2236_2250del	p.(Glu746_Ala750del)	33	5	TP53	c.527G>T	p.(Cys176Phe)	16	4
Tumor_614	Lung cancer		70	Histological	60	1	0	3	1	EGFR	9.5	41	30.3333									EGFR	c.2573T>G	p.(Leu858Arg)	96	5	PIK3CA	c.3145G>C	p.(Gly1049Arg)	24	4	TP53	c.764_766del	p.(Ile255del)	63	4
Tumor_615	Lung cancer		70	Histological	10-20	1	NA (tumorload <30%)	3	0													KRAS	c.35G>A	p.(Gly12Asp)	16	5	TP53	c.830G>T	p.(Cys277Phe)	16	4	TP53	c.993+3A>T	p.?	19	4S
Tumor_616	Lung cancer		70	Histological	40	1	0	1	0													KRAS	c.35G>C	p.(Gly12Ala)	35	5
Tumor_617	Miscellaneous	Liposarcoma	70	Histological	80	1	0	0	1	MDM2	4.8	21	11.5
Tumor_618	Lung cancer		70	Histological	70	1	0	1	0													TP53	c.488A>G	p.(Tyr163Cys)	53	5
Tumor_619	Miscellaneous	Liposarcoma	70	Histological	70	1	0	0	1	MDM2	5.9	26	16
Tumor_620	Melanoma		70	Histological	90	1	0	1	0													NRAS	c.181C>A	p.(Gln61Lys)	48	5
Tumor_621	Colorectal carcinoma		70	Histological	40	1	0	2	0													TP53	c.659A>G	p.(Tyr220Cys)	63	5	PIK3CA	c.1633G>A	p.(Glu545Lys)	4.7	5																NA (age >70 years)
Tumor_622	Lung cancer		52.85	Histological	30	1	0	1	0													TP53	c.358A>G	p.(Lys120Glu)	38	4
Tumor_623	Miscellaneous	Liposarcoma	70	Histological	80	1	0	0	0
Tumor_624	Miscellaneous	Leiomyoma	70	Histological	75	1	0	0	0
Tumor_625	Miscellaneous	Glioma	70	Histological	80	1	0	3	0													BRAF	c.1799T>A	p.(Val600Glu)	5.4	5	IDH1	c.394C>T	p.(Arg132Cys)	29	5	TP53	c.395A>G	p.(Lys132Arg)	67	4
Tumor_626	Miscellaneous	Bladder cancer	66.85	Histological	70	1	0	1	0													TP53	c.473G>A	p.(Arg158His)	77	4
Tumor_627	Miscellaneous	Salivary gland cancer	70	Histological	90	1	0	0	0
Tumor_628	Miscellaneous	Vulvar carcinoma	70	Histological	60	1	0	1	0													TP53	c.578A>G	p.(His193Arg)	47	5
Tumor_629	Miscellaneous	Cervical cancer	70	Histological	30	1	0	1	0													TP53	c.839G>A	p.(Arg280Lys)	12	4
Tumor_630	Lung cancer		70	Histological	25	1	NA (tumorload <30%)	2	0													PTEN	c.635-1G>A	p.?	16	4S	TP53	c.783-2A>G	p.?	23	4S
Tumor_631	Melanoma		70	Histological	40	1	0	2	0													BRAF	c.1798_1799delinsAG	p.(Val600Arg)	49	5	TP53	c.856G>A	p.(Glu286Lys)	47	4
Tumor_632	Miscellaneous	Salivary gland cancer - salivary duct carcinoma	21	Histological	70	1	0	1	0													PTEN	c.955_958del	p.(Thr319*)	78	5
Tumor_633	Melanoma		70	Histological	70	1	0	2	0													NRAS	c.182A>G	p.(Gln61Arg)	25	5	RAF1	c.770C>T	p.(Ser257Leu)	25	5
Tumor_634	Lung cancer		<3,5	Cytological	80	1	0	0	0
Tumor_635	Miscellaneous	Prostate carcinoma	14.91	Histological	70	1	0	0	0
Tumor_636	Miscellaneous	Urothelial carcinoma	15.96	Histological	50	1	0	0	0
Tumor_637	Melanoma		70	Histological	90	1	0	1	0													NRAS	c.182A>G	p.(Gln61Arg)	35	5
Tumor_638	Lung cancer		70	Histological	60	1	0	0	0
Tumor_639	Lung cancer		34.16	Histological	35	1	0	3	0													PIK3CA	c.1624G>A	p.(Glu542Lys)	19	5	PIK3CA	c.3139C>T	p.(His1047Tyr)	19	4	TP53	c.473G>C	p.(Arg158Pro)	27	4
Tumor_640	Lung cancer		70	Histological	30	1	0	1	0													TP53	c.837del	p.(Arg280fs)	26	5
Tumor_641	Lung cancer		70	Histological	50	1	0	1	1	PIK3CA	4	11	14									TP53	c.659A>G	p.(Tyr220Cys)	46	5
Tumor_642	Melanoma		21	Histological	60	1	0	2	0													BRAF	c.1799T>A	p.(Val600Glu)	41	5	TP53	c.527G>T	p.(Cys176Phe)	13	4
Tumor_643	Colorectal carcinoma		70	Histological	20	1	NA (tumorload <30%)	2	0													BRAF	c.1799T>A	p.(Val600Glu)	15	5	TP53	c.713G>C	p.(Cys238Ser)	26	4																no dMMR
Tumor_644	Miscellaneous	Ovarian cancer	70	Histological	30-40	1	0	2	0													PIK3CA	c.3140A>G	p.(His1047Arg)	59	5	FGFR3	c.743G>A	p.(Arg248His)	21
Tumor_645	Lung cancer		70	Histological	80	1	0	1	0													EGFR	c.2573T>G	p.(Leu858Arg)	45	5
Tumor_646	Lung cancer		70	Cytological	40	1	0	1	0													KRAS	c.35G>T	p.(Gly12Val)	73	5
Tumor_647	Melanoma		70	Histological	90	1	0	2	0													HRAS	c.181C>A	p.(Gln61Lys)	63	5	TP53	c.454_466del	p.(Pro152fs)	45	5
Tumor_648	Miscellaneous	Urothelial carcinoma	70	Histological	70	1	0	1	0													TP53	c.277del	p.(Leu93fs)	21	5
Tumor_649	Lung cancer		70	Histological	<10	1	NA (tumorload <30%)	1	0													ERBB2	c.2326_2327insTGT	p.(Gly776delinsValCys)	22	4
Tumor_650	Melanoma		40.25	Histological	80	1	0	1	0													BRAF	c.1798_1799delinsAA	p.(Val600Lys)	60	5
Tumor_651	Miscellaneous	Salivary gland cancer - salivary duct carcinoma	70	Histological	80	1	0	2	0													HRAS	c.181C>A	p.(Gln61Lys)	29	5	PIK3CA	c.3140A>G	p.(His1047Arg)	33	5
Tumor_652	Lung cancer		70	Cytological	90	1	0	2	0													KRAS	c.34G>A	p.(Gly12Ser)	94	5	TP53	c.479dup	p.(Met160fs)	84	5
Tumor_653	Lung cancer		70	Histological	25	1	NA (tumorload <30%)	1	0													KRAS	c.34G>T	p.(Gly12Cys)	40	5
Tumor_654	Lung cancer		9.8	Histological	50	1	0	4	0													EGFR	c.2125G>A	p.(Glu709Lys)	30	5	EGFR	c.2369C>T	p.(Thr790Met)	15	5	EGFR	c.2573T>G	p.(Leu858Arg)	29	5	PIK3CA	c.1035T>A	p.(Asn345Lys)	13	PA5
Tumor_655	Miscellaneous	Breast cancer	111.3	Histological	60	1	0	2	0													PIK3CA	c.3140A>G	p.(His1047Arg)	78	5	TP53	c.698_749dup	p.(Ile251fs)	34	5
Tumor_656	Lung cancer		70	Histological	40-60	1	0	2	0													KRAS	c.34G>T	p.(Gly12Cys)	31	5	TP53	c.853G>A	p.(Glu285Lys)	15	5
Tumor_657	Melanoma		70	Histological	60	1	0	1	0													BRAF	c.1799T>A	p.(Val600Glu)	26	5
Tumor_658	Melanoma		70	Histological	70	1	0	1	0													BRAF	c.1799T>A	p.(Val600Glu)	36	5
Tumor_659	Miscellaneous	Ovarian cancer	70	Histological	90	1	0	1	0													TP53	c.637C>T	p.(Arg213*)	53	5
Tumor_660	Lung cancer		70	Histological	85	1	0	2	0													KRAS	c.34G>T	p.(Gly12Cys)	77	5	TP53	c.461G>T	p.(Gly154Val)	51	4
Tumor_661	Lung cancer		35	Cytological	80	1	0	1	0													TP53	c.463A>C	p.(Thr155Pro)	84	4
Tumor_662	Melanoma		70	Histological	>90	1	0	0	0
Tumor_663	Melanoma		70	Histological	80	1	0	1	0													NRAS	c.35G>A	p.(Gly12Asp)	72	5
Tumor_664	Melanoma		70	Histological	80	1	0	1	0													BRAF	c.1799T>A	p.(Val600Glu)	26	5
Tumor_665	Melanoma		70	Histological	90	1	0	3	0													BRAF	c.1798_1799delinsAA	p.(Val600Lys)	45	5	MAP2K1	c.165_166delinsTA	p.(Gln56Lys)	45	3	TP53	c.411_425del	p.(Ala138_Pro142del)	86	4
Tumor_666	Lung cancer		70	Histological	25	1	NA (tumorload <30%)	1	0													TP53	c.711G>A	p.(Met237Ile)	31	4
Tumor_667	Miscellaneous	Pituitary adenoma	70	Histological	50	1	0	0	0
Tumor_668	Lung cancer		8.12	Cytological	90	1	0	1	0													KRAS	c.183A>T	p.(Gln61His)	54	5
Tumor_669	Miscellaneous	Urothelial carcinoma	46.2	Histological	90	1	0	0	1	MDM2	4.6	19	10
Tumor_670	Lung cancer		19.46	Cytological	70	1	0	2	0													KRAS	c.34G>T	p.(Gly12Cys)	32	5	TP53	c.716A>G	p.(Asn239Ser)	30	4
Tumor_671	Miscellaneous	Thyroid Cancer	70	Histological	60	1	0	1	0													BRAF	c.1799T>A	p.(Val600Glu)	36	5
Tumor_672	Lung cancer		70	Histological	40-50	1	0	1	0													KRAS	c.35G>A	p.(Gly12Asp)	88	5
Tumor_673	Lung cancer		70	Cytological	15	1	NA (tumorload <30%)	1	0													TP53	c.438G>A	p.(Trp146*)	13	5
Tumor_674	Miscellaneous	Prostate carcinoma	70	Histological	90	1	0	2	0													PTEN	c.667A>T	p.(Lys223*)	15	5	TP53	c.817C>T	p.(Arg273Cys)	69	4
Tumor_675	Lung cancer		70	Histological	50	1	0	2	0													TP53	c.524G>A	p.(Arg175His)	11	5	TP53	c.586C>T	p.(Arg196*)	31	5
Tumor_676	Lung cancer		70	Histological	20	1	NA (tumorload <30%)	1	0													TP53	c.722C>G	p.(Ser241Cys)	13	4
Tumor_677	Lung cancer		35	Histological	40	1	0	2	0													BRAF	c.1406G>C	p.(Gly469Ala)	27	5	TP53	c.469G>T	p.(Val157Phe)	26	4
Tumor_678	Lung cancer		7.7	Histological	5	1	NA (tumorload <30%)	1	0													KRAS	c.34G>T	p.(Gly12Cys)	7.7	5
Tumor_679	Lung cancer		15.4	Histological	40	1	0	1	0													BRAF	c.1796C>T	p.(Thr599Ile)	30	4
Tumor_680	Miscellaneous	Prostate carcinoma	70	Histological	70-80	1	0	0	0
Tumor_681	Lung cancer		<3,5	Cytological	50	1	0	1	0													TP53	c.590T>A	p.(Val197Glu)	10	3
Tumor_682	Lung cancer		70	Histological	<30	1	NA (tumorload <30%)	1	0													KRAS	c.35G>T	p.(Gly12Val)	15	5
Tumor_683	Lung cancer		70	Histological	50	1	0	1	0													TP53	c.467G>C	p.(Arg156Pro)	46	4
Tumor_684	Miscellaneous	Medullary thyroid cancer	70	Histological	50	1	0	0	0
Tumor_685	Miscellaneous	Cervical cancer	70	Histological	40	1	0	2	0													PIK3CA	c.1624G>A	p.(Glu542Lys)	12	5	TP53	c.584T>A	p.(Ile195Asn)	17	4
Tumor_686	Miscellaneous	Prostate carcinoma	17.64	Histological	20	1	NA (tumorload <30%)	0	0
Tumor_687	Lung cancer		<3,5	Cytological	90	1	0	1	0													KRAS	c.34G>T	p.(Gly12Cys)	100	5
Tumor_688	Miscellaneous	Thyroid Cancer	<3,5	Cytological	<30	1	NA (tumorload <30%)	1	0													BRAF	c.1799T>A	p.(Val600Glu)	23	5
Tumor_689	Miscellaneous	Urothelial carcinoma	70	Histological	60	1	0	0	1	MDM2	6.9	32	21.6667
Tumor_690	Miscellaneous	Prostate carcinoma	36.05	Histological	50	1	0	1	0													PIK3CA	c.3073A>G	p.(Thr1025Ala)	15	4
Tumor_691	GIST		70	Histological	70	1	0	1	0													KIT	c.1504_1509dup	p.(Ala502_Tyr503dup)	59	4
Tumor_692	Lung cancer		70	Histological	60	1	0	1	0													TP53	c.711G>A	p.(Met237Ile)	44	4
Tumor_693	Miscellaneous	Endometrial carcinoma	70	Histological	40	1	0	2	1	ERBB2	5.8	25	26									PIK3CA	c.1265T>G	p.(Leu422Trp)	12	3	TP53	c.997del	p.(Arg333fs)	14	5
Tumor_694	Miscellaneous	Ovarian cancer	70	Histological	80	1	0	2	0													ALK	c.3548T>C	p.(Ile1183Thr)	83	3	TP53	c.833C>G	p.(Pro278Arg)	86	5
Tumor_695	Melanoma		17.5	Histological	70	1	0	2	0													BRAF	c.1799T>A	p.(Val600Glu)	24	5	MAP2K1	c.370C>T	p.(Pro124Ser)	24	4
Tumor_696	Lung cancer		70	Histological	30	1	0	0	0
Tumor_697	Miscellaneous	Prostate carcinoma	70	Histological	60	1	0	0	0
Tumor_698	Lung cancer		70	Histological	>80	1	0	0	0
Tumor_699	Miscellaneous	Cervical cancer	70	Histological	40-50	1	0	1	0													PIK3CA	c.1624G>A	p.(Glu542Lys)	17	5
Tumor_700	Miscellaneous	Solitary fibrous tumor	70	Histological	70	1	0	0	0
Tumor_701	Miscellaneous	Testicular cancer	70	Histological	70	1	0	0	0
Tumor_702	Lung cancer		70	Histological	30	1	0	2	0													TP53	c.746G>A	p.(Arg249Lys)	18	4	TP53	c.845G>C	p.(Arg282Pro)	18	4
Tumor_703	GIST		70	Histological	80	1	0	1	0													PDGFRA	c.1752_1760del	p.(Arg585_Glu587del)	67	4
Tumor_704	Lung cancer		70	Histological	30	1	0	1	0													KRAS	c.34G>T	p.(Gly12Cys)	20	5
Tumor_705	Lung cancer		70	Histological	80	1	0	1	0													TP53	c.463A>C	p.(Thr155Pro)	93	4
Tumor_706	Miscellaneous	Tumor of unknown primary origin	70	Histological	60-70	1	1	3	0													PTEN	c.388C>G	p.(Arg130Gly)	60	5	TP53	c.817C>T	p.(Arg273Cys)	26	4	KRAS	c.202A>T	p.(Arg68Trp)	26	4
Tumor_707	Lung cancer		70	Cytological	20	1	NA (tumorload <30%)	1	0													BRAF	c.1406G>T	p.(Gly469Val)	4.4	5
Tumor_708	Miscellaneous	Anaplastic Oligodendroglioma	70	Histological	80	1	0	3	0													IDH1	c.395G>A	p.(Arg132His)	39	5	TP53	c.796G>A	p.(Gly266Arg)	5.5	5	TP53	c.817C>T	p.(Arg273Cys)	66	4
Tumor_709	Lung cancer		70	Histological	40	1	0	3	0													KRAS	c.35G>T	p.(Gly12Val)	20	5	IDH1	c.394C>T	p.(Arg132Cys)	17	5	TP53	c.859G>T	p.(Glu287*)	30	5
Tumor_710	Miscellaneous	Prostate carcinoma	70	Histological	70-80	1	0	0	0
Tumor_711	Lung cancer		70	Histological	90	1	0	0	0
Tumor_712	Lung cancer		25.2	Histological	20	1	NA (tumorload <30%)	2	0													EGFR	c.2236_2250del	p.(Glu746_Ala750del)	15	5	TP53	c.733G>A	p.(Gly245Ser)	8.3	4
Tumor_713	Miscellaneous	Ovarian cancer	16.8	Histological	70	1	0	1	0													ROS1	c.6376C>T	p.(Arg2126Trp)	37	3
Tumor_714	Melanoma		70	Histological	40	1	0	1	0													BRAF	c.1799T>A	p.(Val600Glu)	35	5
Tumor_715	Miscellaneous	Ovarian cancer	6.265	Histological	40	0 (insufficient DNA quantity/quality)	NA	NA	NA
Tumor_716	Miscellaneous	Prostate carcinoma	70	Histological	60	1	0	1	0													TP53	c.273G>A	p.(Trp91*)	35	5
Tumor_717	Miscellaneous	Cervical cancer	70	Histological	70	1	0	0	0
Tumor_718	Melanoma		70	Histological	70	1	0	1	0													BRAF	c.1799T>A	p.(Val600Glu)	44	5
Tumor_719	Miscellaneous	Ovarian cancer	70	Histological	50	1	0	3	0													KRAS	c.34G>T	p.(Gly12Cys)	37	5	PIK3CA	c.1633G>A	p.(Glu545Lys)	25	5	EGFR	c.2257C>T	p.(Pro753Ser)	21	3
Tumor_720	Melanoma		70	Histological	30	0 (insufficient DNA quality; melanin rich sample)	NA	NA	NA
Tumor_721	Melanoma		70	Histological	70	1	0	1	0													BRAF	c.1799T>A	p.(Val600Glu)	6.8	5
Tumor_722	Lung cancer		70	Cytological	80-90	0 (insufficient DNA quantity/quality)	NA	NA	NA
Tumor_723	Melanoma		70	Histological	70	1	0	2	0													BRAF	c.1799T>A	p.(Val600Glu)	33	5	TP53	c.771_772delinsAA	p.(Glu258Lys)	37	4
Tumor_724	Melanoma		70	Histological	70	1	0	1	0													BRAF	c.1798_1799delinsAG	p.(Val600Arg)	16	5
Tumor_725	Miscellaneous	Glioma	70	Histological	70-80	1	0	3	0													TP53	c.559G>A	p.?	24	4S	TP53	c.782+1G>A	p.?	11	4S	PTEN	c.634+1G>A	p.?	52	5S
Tumor_726	Lung cancer		70	Histological	60	1	0	1	0													TP53	c.349_355del	p.(Gly117fs)	75	5
Tumor_727	Lung cancer		70	Histological	70	1	0	2	0													TP53	c.578A>T	p.(His193Leu)	21	4	TP53	c.388del	p.(Leu130fs)	32	5
Tumor_728	Lung cancer		70	Histological	30	1	0	2	0													PIK3CA	c.1633G>A	p.(Glu545Lys)	19	5	TP53	c.608T>A	p.(Val203Glu)	45	3
Tumor_729	Colorectal carcinoma		69.3	Histological	30-40	1	0	2	0													PIK3CA	c.1633G>C	p.(Glu545Gln)	12	5	TP53	c.454_466del	p.(Pro152fs)	40	5																NA (external sample)
Tumor_730	Miscellaneous	Tumor of unknown primary origin	67.9	Histological	<30	1	NA (tumorload <30%)	1	0													PIK3CA	c.3140A>G	p.(His1047Arg)	23	5
Tumor_731	Lung cancer		70	Histological	60	1	0	1	0													KRAS	c.34G>T	p.(Gly12Cys)	6.9	5
Tumor_732	Lung cancer		70	Histological	30	1	0	1	0													EGFR	c.2573T>G	p.(Leu858Arg)	50	5
Tumor_733	Miscellaneous	Salivary gland cancer	70	Histological	70	1	0	2	0													HRAS	c.181C>A	p.(Gln61Lys)	41	5	TP53	c.844C>T	p.(Arg282Trp)	31	5
Tumor_734	Lung cancer		70	Histological	30	1	0	2	0													KRAS	c.183A>T	p.(Gln61His)	25	5	TP53	c.789_803del	p.(Leu264_Asn268del)	22	4
Tumor_735	Melanoma		31.36	Histological	80	1	0	1	0													NRAS	c.181C>A	p.(Gln61Lys)	56	5
Tumor_736	Melanoma		70	Histological	80	1	0	1	0													BRAF	c.1799T>A	p.(Val600Glu)	60	5
Tumor_737	Lung cancer		70	Cytological	40	1	0	1	0													KRAS	c.35G>T	p.(Gly12Val)	28	5
Tumor_738	Miscellaneous	Thyroid Cancer	9.8	Histological	30-60	1	0	0	0
Tumor_739	Lung cancer		14.7	Histological	20	1	NA (tumorload <30%)	0	0
Tumor_740	Lung cancer		70	Histological	30	1	0	1	0													TP53	c.736A>G	p.(Met246Val)	27	4
Tumor_741	Miscellaneous	Breast cancer	70	Histological	80-90	1	0	1	0													IDH2	c.435dup	p.(Thr146fs)	47	3
Tumor_742	Melanoma		70	Histological	90	1	0	1	0													NRAS	c.38G>T	p.(Gly13Val)	52	5
Tumor_743	Miscellaneous	Uterine carcinosarcoma	25.9	Histological	30-50	1	0	1	0													TP53	c.520_527del	p.(Arg174fs)	86	5
Tumor_744	Lung cancer		13.72	Cytological	60	1	0	3	0													BRAF	c.1406G>C	p.(Gly469Ala)	37	5	JAK2	c.1849G>T	p.(Val617Phe)	10	5	TP53	c.454_455delinsT	p.(Pro152fs)	38	5
Tumor_745	Lung cancer		103.6	Histological	60	1	0	2	0													KRAS	c.34_35delinsTT	p.(Gly12Phe)	31	5	TP53	c.473_476delinsTCGT	p.(Arg158_Ala159delinsLeuVal)	20	4

## Sheet: Table S8
Table S8: DNA quantity versus succesful analysis
Input DNA	Succesful analysis
<10 ng	88% (28/32)
10-50 ng	96% (114/119)
20-50 ng	95% (80/84)
50-100 ng	99% (385/390)
>100 ng	100% (186/186)
